# Supplementary material for: Intermittent glucocorticoid treatment improves muscle metabolism via the PGC1α/Lipin1 axis in an aging-related sarcopenia model
Source: J Clin Invest. 2024 May 3;134(11):e177427. doi: 10.1172/JCI177427 (PMC11142738; doi:10.1172/JCI177427)
Supplement: Supporting data values [file jci-134-177427-s088.xlsx]

## Sheet: Fig1
Figure panel
Fig 1A	grip strength	young veh								young weekly								old veh								old weekly
	start	47.7178	43.8479	42.0188	40.3125	41.4569	44.7223	47.9014	47.0624	46.4951	46.9799	42.3542	46.9027	46.6867	45.5948	44.0821	39.7592	36.1814	35.9331	32.8586	37.8407	36.5819	36.7713	37.3868	37.8461	35.4914	30.5314	32.6779	34.8813	31.0657	35.3037	32.0341	33.1441
	end	45.7498	42.0382	41.6455	42.3747	43.8279	37.6807	39.4693	41.5778	57.2797	49.0767	53.7179	56.1881	54.6701	56.4434	52.995	53.6559	28.5325	25.3417	24.9351	19.0349	24.867	23.3546	24.3323	25.7817	39.2805	41.4167	36.255	40.5405	38.6616	38.0029	38.6129	38.1382
	treadmill work	young veh								young weekly								old veh								old weekly
	start	10.7664	9.31446	9.85654	10.2643	9.3326	8.74722	10.1131	10.7135	7.86086	9.31636	10.7184	10.4685	9.62593	11.1718	11.5964	11.0179	6.9809	6.32755	5.09189	6.70815	6.77413	7.99312	6.87346	7.98569	7.73402	4.84126	6.11577	7.24556	4.97387	7.33636	7.20036	5.91797
	end	10.1783	11.8432	9.03227	10.8609	10.4066	8.71188	9.77611	9.93594	16.0001	14.3746	14.6572	16.7339	16.109	14.3756	15.5383	13.5225	3.34467	4.36892	5.29575	5.3704	4.64911	4.84847	4.31423	3.6352	10.7465	9.86819	8.97266	9.49621	7.23029	9.8166	10.1691	9.50378
Fig 1E	lean mass	young veh								young weekly								old veh								old weekly
	start	28.05	28.34	29.255	28.77	29.54	27.05	29.03	29.11	30.965	28.4	28.975	29.6	30.7	28.24	26.75	27.09	25.51	27.705	26.03	26.94	25.75	26.43	25.92	26.23	26.505	27.125	28.645	25.41	25.37	26.38	25.36	26.7
	end	29.49	28.755	28.235	29.375	26.51	28.75	27.19	29.59	32.03	29.6	32	30.75	34.23	30.11	33.9	29.55	24.445	25.635	23.42	25.955	23.49	25.04	25.9	25.45	29.88	29.53	29.73	28.975	29.06	30.12	30.34	32.29
Fig 1B	force-frequency curves
	hz	YOUNG veh								YOUNG weekly								OLD veh								OLD weekly
	25	0.753463	0.691678	0.637694	0.679665	0.570136	0.663783	0.70153	0.688013	0.825535	1.00763	0.783242	0.645528	0.718134	0.925052	0.882668	0.846272	0.594717	0.455895	0.463908	0.525165	0.465659	0.53225	0.528847	0.466867	0.7419	0.774526	0.759697	0.667947	0.677136	0.581341	0.695976	0.589703
	50	0.959671	0.897931	0.846774	0.942111	0.749933	0.903369	0.896456	0.921415	1.04607	1.3364	1.06175	0.84724	0.902206	1.21591	1.16493	1.13714	0.760304	0.571621	0.605455	0.734722	0.610198	0.740822	0.707025	0.639043	0.979815	0.959255	1.02014	0.855063	0.896647	0.79102	0.900778	0.796747
	75	1.67374	1.54892	1.53421	1.61275	1.26935	1.53208	1.52038	1.57641	1.86979	2.27857	1.78502	1.43461	1.64485	2.09944	1.94945	1.99913	1.35755	1.00665	1.04753	1.18448	1.05633	1.28313	1.2499	1.08923	1.58949	1.64602	1.75503	1.49499	1.49457	1.35175	1.61119	1.3411
	100	2.85886	2.59022	2.59585	2.67565	2.15143	2.63794	2.65695	2.80636	3.1109	3.78627	3.19472	2.47124	2.73103	3.68286	3.26143	3.31096	2.21945	1.71641	1.82402	2.06885	1.78875	2.0946	2.07964	1.88728	2.76588	2.83181	2.9151	2.51183	2.62441	2.30752	2.63524	2.34658
	125	4.99545	4.81132	4.75935	4.97038	4.13494	4.64413	4.97514	4.92973	5.72932	7.00377	5.69871	4.57127	5.12542	6.59957	6.02111	6.16193	4.13952	3.18333	3.25758	3.79588	3.32175	3.89553	3.90873	3.30154	5.0355	5.44564	5.31826	4.61861	4.83208	4.11476	5.20156	4.4875
	150	6.2207	5.92911	5.69324	6.07261	5.00921	5.71963	5.85467	5.93121	7.0479	8.80004	6.75491	5.56628	6.00489	8.34519	7.1868	7.30145	5.05079	3.90452	4.00679	4.8063	4.12053	4.67784	4.81829	3.99241	6.48353	6.38989	6.56048	5.55413	5.94382	5.23649	6.07734	5.26239
	175	7.89088	7.25211	7.28978	7.53816	6.20497	7.26467	7.42498	7.46083	8.76107	10.3418	8.63671	6.8806	7.76428	10.1529	9.14148	9.00972	6.11742	4.89544	4.96162	5.74542	5.13941	5.99599	5.82468	5.03996	7.89672	8.06102	8.38236	6.97301	7.06043	6.47367	7.8048	6.46899
	200	8.83823	8.36893	8.06832	8.572	7.03229	8.22352	8.44349	8.45379	9.88369	12.286	9.68644	7.8338	8.66491	11.5988	10.3354	10.2742	7.18633	5.37556	5.73248	6.55106	5.6529	6.70451	6.67239	5.77709	8.88332	9.12154	9.29852	7.97331	8.28341	7.39582	8.63949	7.35244
	max force	veh					weekly
	young	8.60358	8.32016	7.62791	8.44864		11.0849	8.76012	10.1318	10.3048
	old	6.28095	6.14177	6.1787	6.22474		9.00243	8.63591	7.83961	7.99596
	fatigue
	sec	YOUNG veh								YOUNG weekly								OLD veh								OLD weekly
	0	1	1	1	1	1	1	1	1	1	1	1	1	1	1	1	1	1	1	1		1	1	1	1	1	1	1	1	1	1	1	1
	10	0.935992	0.779758	0.921769	0.639931	0.871331	0.769305	0.971378	0.932912	0.971942	0.9574	0.978116	0.926028	0.729885	0.984128	0.941952	0.952374	0.858831	0.86788	0.862998		0.969162	0.906357	0.871067	0.944319	0.924168	0.961293	0.941065	0.93849	0.932924	0.957618	0.869975	0.969977
	20	0.849969	0.546486	0.703256	0.547093	0.799503	0.757127	0.948565	0.878911	0.965161	0.897498	0.954271	0.922963	0.655172	0.951945	0.887652	0.858746	0.689876	0.654355	0.843673		0.953333	0.848377	0.754215	0.888839	0.780592	0.898455	0.884974	0.895375	0.793733	0.930585	0.792426	0.954125
	30	0.783847	0.455678	0.598678	0.278856	0.730692	0.698173	0.945987	0.752071	0.942459	0.849527	0.935556	0.901145	0.619048	0.886685	0.833209	0.821788	0.68105	0.579526	0.515661		0.948122	0.766809	0.586411	0.833278	0.700762	0.845328	0.83869	0.815207	0.739045	0.900972	0.596454	0.894154
	40	0.719622	0.354468	0.514531	0.23743	0.667375	0.62711	0.921194	0.7161	0.940622	0.803533	0.902932	0.872386	0.588396	0.854744	0.718687	0.786737	0.61796	0.440351	0.498444		0.945238	0.623972	0.464941	0.740044	0.614184	0.794847	0.74606	0.796125	0.704288	0.865736	0.551273	0.871856
	50	0.653043	0.262533	0.437168	0.137808	0.51595	0.359604	0.899458	0.67897	0.920202	0.748848	0.890722	0.868036	0.551998	0.796171	0.652091	0.756322	0.544924	0.331603	0.424679		0.878548	0.506414	0.423065	0.644293	0.558479	0.721559	0.727249	0.763323	0.667252	0.836515	0.576737	0.822696
	60	0.592512	0.218166	0.22666	0.0768397	0.461495	0.356006	0.879444	0.636279	0.911484	0.715605	0.87541	0.840065	0.550629	0.770968	0.6167	0.737626	0.521715	0.283788	0.40677		0.740283	0.463046	0.388409	0.529539	0.356706	0.68792	0.701359	0.731518	0.62991	0.782007	0.651244	0.703868
	70	0.52402	0.214566	0.180833	0.0471366	0.37484	0.323485	0.845182	0.597514	0.897611	0.67308	0.859785	0.823296	0.509852	0.742286	0.559328	0.654611	0.518212	0.14046	0.381728		0.691256	0.369403	0.322265	0.491586	0.319601	0.653206	0.673572	0.698215	0.589739	0.773488	0.613803	0.729688
	80	0.442427	0.212689	0.122423	0.0421974	0.331522	0.261694	0.816246	0.564369	0.887323	0.636844	0.837675	0.78658	0.286262	0.715442	0.522136	0.633047	0.509153	0.120731	0.352082		0.526775	0.280928	0.267234	0.362794	0.286117	0.547368	0.602327	0.674775	0.539219	0.735808	0.522223	0.821162
	90	0.388602	0.189523	0.0982511	0.0346716	0.293618	0.260102	0.793498	0.486777	0.866279	0.623879	0.818237	0.784214	0.163656	0.651049	0.423885	0.611084	0.506258	0.0964695	0.341014		0.460084	0.261288	0.223881	0.335801	0.260087	0.513953	0.582578	0.653929	0.514671	0.650769	0.397002	0.60314
	100	0.345958	0.188419	0.0801792	0.0165451	0.255233	0.238306	0.753284	0.451099	0.838088	0.558771	0.803495	0.773057	0.155993	0.627654	0.389752	0.601805	0.486551	0.0677578	0.315237		0.440945	0.233755	0.173816	0.32245	0.217057	0.501278	0.56621	0.459566	0.48782	0.626277	0.456612	0.561209
	110	0.322193	0.16861	0.0738945	0.0101125	0.219174	0.186133	0.729638	0.357657	0.827878	0.530622	0.784862	0.772719	0.147783	0.597433	0.361402	0.574614	0.444335	0.0657799	0.287396		0.392639	0.226989	0.128154	0.285137	0.15672	0.483337	0.538915	0.448494	0.469878	0.588305	0.524782	0.617661
	120	0.301704	0.136986	0.0661311	0.00967329	0.182402	0.176446	0.693929	0.322463	0.811221	0.515971	0.764979	0.0269564	0.115216	0.579175	0.337578	0.560421	0.0282992	0.0553633	0.254885		0.307564	0.222854	0.110249	0.252331	0.144634	0.469625	0.503334	0.428736	0.445613	0.560475	0.416635	0.577187
	130	0.284536	0.0458019	0.0651073	0.00670591	0.143325	0.160462	0.684621	0.309588	0.799474	0.499784	0.739165	0.0223134	0.108374	0.559317	0.184211	0.543844	0.0258242	0.0134658	0.222169		0.126761	0.209698	0.10029	0.240301	0.13765	0.416837	0.49001	0.372827	0.385189	0.518777	0.383462	0.49086
	140	0.230293	0.033987	0.0634864	0.00603239	0.13321	0.145309	0.670553	0.275807	0.770915	0.468765	0.712643	0.0222232	0.0892173	0.507678	0.171494	0.509336	0.0257308	0.0118176	0.20532		0.058465	0.181177	0.0999141	0.00546854	0.131137	0.394643	0.474877	0.00203169	0.375136	0.470158	0.381492	0.358958
	150	0.220853	0.0327724	0.0609128	0.00590549	0.114173	0.139565	0.661245	0.251622	0.757042	0.467105	0.695213	0.0196313	0.0574713	0.0209684	0.158513	0.488611	0.0215747	0.0114386	0.19743		0.053287	0.0254194	0.098545	0.00466199	0.0091234	0.384416	0.466833	0.00178623	0.361683	0.442739	0.396872	0.411404
Fig 1C	mtDNA/nDNA	veh					weekly
	young	0.949459	0.941879	1.10866	0.967689		1.53751	1.90524	2.5662	2.07183
	old	0.164753	0.384091	0.235499	0.217895		0.91402	1.05243	0.856843	0.977828
	mitotracker
		veh					weekly
	young	0.962558	0.954117	1.08333	0.998956		2.7766	2.28255	1.84042	2.31141
	old	0.45189	0.490881	0.514829	0.605762		1.10025	1.21863	0.932346	0.957022
	mitosox/mitotracker
		veh					weekly
	young	0.911344	0.94391	1.14475	1.13142		0.523686	0.742644	0.618306	0.604113
	old	1.36886	1.31314	1.29171	1.40069		0.790254	0.785131	0.76066	1.02837
Fig 1D	respirometry curves mitochondria
	steps	YOUNG veh			YOUNG weekly			OLD veh			OLD weekly
	1	10.2025	10.4174	10.6222	11.5378	8.92986	11.9712	8.10868	7.53365	6.27088	10.0687	7.00661	11.0024
	2	11.1321	10.4336	9.74067	11.4815	12.1714	10.5923	7.5383	7.15656	6.52004	9.99131	9.27046	9.79829
	3	9.04026	11.7789	11.303	11.9873	10.1534	12.3803	7.91947	7.63422	7.93754	10.1456	8.31092	7.45083
	4	28.5394	25.7027	28.9138	39.3309	41.2021	46.182	18.1681	20.887	21.5074	25.4763	32.4306	27.9046
	5	28.3246	25.5298	29.7332	44.6015	35.0733	47.4996	20.5323	21.9836	21.5153	32.0848	25.7615	31.5515
	6	26.3239	28.9939	25.877	40.3995	40.6414	39.6148	19.8306	17.9179	22.1759	30.7093	27.9111	29.4991
	7	8.10059	7.90521	8.18755	6.25128	5.96503	4.6235	5.94062	7.75683	8.29172	9.21735	8.62038	9.08633
	8	6.56399	8.69215	8.27626	5.0852	6.66491	5.44464	8.37536	9.29826	7.51666	8.97022	9.74015	9.47935
	9	7.34874	7.74184	7.66117	5.91642	5.28918	6.15317	7.21474	7.53244	7.0913	8.38026	7.96877	8.82998
	10	23.142	22.0037	19.5556	38.9333	33.4805	36.9082	13.3664	12.3497	15.3077	19.2341	22.8553	22.1554
	11	20.9795	19.3841	24.4506	40.3402	30.7033	37.0958	14.3994	12.9789	13.3943	19.1029	23.083	24.2142
	12	19.4976	21.2621	21.7807	34.5933	41.907	42.0279	12.1603	14.809	15.0155	23.8596	19.2575	19.3294
	13	1.25557	1.23217	1.13291	1.23598	1.29253	1.33067	1.30302	1.33481	1.45038	1.24681	1.19151	1.25755
	14	1.08313	1.17884	1.22137	1.24096	1.20892	1.23634	1.28597	1.25511	1.45875	1.30023	1.33509	1.1689
	15	1.03513	1.32534	1.23285	1.28955	1.42697	1.29786	1.31721	1.45131	1.53254	1.07405	1.28415	1.30839
	mitochondrial RCR
		veh					weekly
	young	3.92803	4.06433	4.31065	4.68886		5.67716	5.73604	5.14715	5.42655
	old	2.92086	3.27196	3.66009	2.88557		4.86216	4.25614	4.31066	4.8275
	NMR - ATP
		veh					weekly
	young	0.111345	0.416173	0.286901	0.247933		0.615453	0.52185	0.726806	0.587445
	old	0.088949	0.055	0.086993	0.076352		0.2375	0.215238	0.305653	0.288019
	NMR - PCr
		veh					weekly
	young	0.760528	0.695482	0.655138	0.724988		1.34483	1.50747	1.13316	1.51145
	old	0.122274	0.421417	0.403979	0.318869		0.446455	0.896036	0.785117	0.595635
Fig 1F	muscle weights/body weights
	TA	veh								weekly
	young	2.16	2.26	2.05	2.34	2.17	2.19	2.21	2.12	2.93	2.87	2.96	3	2.69	2.96	2.87	2.92
	old	1.6	1.6	1.49	1.86	1.62	1.67	1.57	1.59	2.18	2.01	2.28	1.99	1.92	2.05	1.95	2.22
	GCN	veh								weekly
	young	5.86	5.84	6.2	5.63	5.75	6.01	5.87	5.82	6.58	6.51	6.67	6.24	6.78	6.68	6.54	6.53
	old	4.85	4.74	5.14	4.96	4.61	4.93	5.24	4.85	6.11	5.79	6.43	6	5.44	5.5	5.89	5.63
	QD	veh								weekly
	young	6.95	7.14	6.7	6.65	6.4	7.09	7.07	6.98	8.31	8.22	8.25	9.38	8.19	8.5	8.33	8.88
	old	5.23	4.6	5.29	5.38	5.31	5	5.26	4.75	6.69	6.27	6.86	6.31	6.37	6.68	7.03	6.62
	DIA	veh								weekly
	young	2.76	2.67	2.63	2.74	2.33	2.54	2.83	2.8	3.07	2.87	3.12	3.28	3.07	3.15	2.98	3.02
	old	1.15	1.1	1.19	1.13	1.1	1.14	1.11	1.14	2.76	2.85	2.28	2.66	2.84	2.94	2.74	2.88
	TRI	veh								weekly
	young	2.56	2.52	2.55	2.46	2.58	2.66	2.5	2.67	3.2	3.13	3.33	3.28	3.19	2.98	3.06	2.95
	old	1.96	1.88	2.03	2.11	1.98	2.15	2.08	1.93	2.32	2.46	2.67	2.51	2.27	2.21	2.14	2.23
Fig 1G	TA CSA
	YOUNGveh									YOUNGpred									OLD veh									OLDpred
	566.1	648.55	909.5	365.5	45.05	4394.5	3096.55	1122		175.95	363.8	2386.8	247.35	10560.4	555.9	214.2	4095.3	2601	332.35	168.3	464.1	464.1	695.3	394.4	6896.9	353.6	458.15	1361.7	358.7	130.9	217.6	92.65	1354.9	226.1	1907.4	283.05
	1047.2	226.1	173.4	425.85	660.45	2323.9	45.9	188.7		55.25	3906.6	1711.9	1572.5	362.1	331.5	236.3	1164.5	14106.6	409.7	16782.4	1651.55	1651.55	55.25	1654.95	398.65	2582.3	355.3	1208.7	326.4	6623.2	2006	824.5	215.05	1405.05	363.8	523.6
	1963.5	2189.6	2956.3	277.1	2154.75	2006	45.05	2278		43.35	147.05	1673.65	1412.7	4790.6	974.1	491.3	5241.1	10801.8	196.35	882.3	5696.7	5696.7	448.8	3655.85	867	1082.05	322.15	1167.9	839.8	996.2	132.6	190.4	984.3	167.45	124.95	981.75
	3660.1	5838.65	49.3	801.55	2103.75	695.3	267.75	658.75		4451.45	2109.7	906.95	2087.6	1674.5	1475.6	436.9	450.5	4216	657.9	1173	2323.05	2323.05	669.8	464.95	1812.2	1805.4	85.85	2992	2288.2	931.6	2247.4	1430.55	519.35	2468.4	1250.35	1830.05
	1973.7	7300.65	1623.5	2017.9	3111	714	2352.8	5900.7		3144.15	111.35	619.65	1012.35	88.4	2210	1456.9	141.1	2089.3	140.25	409.7	4384.3	4384.3	236.3	260.95	3159.45	102	175.95	1018.3	2490.5	130.9	102	250.75	386.75	1176.4	816.85	986.85
	2558.5	2669	1253.75	779.45	4122.5	596.7	269.45	531.25		1296.25	2503.25	1474.75	1297.95	535.5	532.1	2791.4	7418.8	4673.3	595.85	1936.3	1355.75	1355.75	1829.2	578.85	3153.5	149.6	269.45	336.6	850	102	265.2	510	795.6	4308.65	53.55	1279.25
	1582.7	8125.15	1884.45	2450.55	2603.55	5881.15	4410.65	132.6		2415.7	4016.25	634.95	413.95	93.5	13237.9	95.2	554.2	110.5	582.25	1730.6	2085.05	2085.05	85	63.75	2640.95	4138.65	162.35	397.8	1067.6	142.8	678.3	90.1	1135.6	240.55	69.7	791.35
	1640.5	2498.15	2018.75	1012.35	2318.8	331.5	299.2	1371.05		398.65	4306.1	2995.4	1889.55	6652.1	12559.6	1766.3	7724.8	3476.5	152.15	620.5	2274.6	2274.6	79.05	96.05	2061.25	1298.8	4499.9	2130.1	401.2	552.5	3335.4	1106.7	2113.95	4624	189.55	820.25
	178.5	2789.7	2769.3	1496	292.4	606.9	3965.25	556.75		2764.2	414.8	4284.85	682.55	2191.3	2522.8	1960.1	839.8	1156	612	895.9	1093.95	1093.95	304.3	171.7	129.2	492.15	314.5	88.4	340	1450.1	2543.2	762.45	2024.7	2514.3	327.25	89.25
	1091.4	1287.75	1884.45	196.35	1853.85	1177.25	1856.4	74.8		2402.95	1378.7	87.55	447.1	1261.4	5314.2	1966.9	1422.9	1898.9	1022.55	827.9	223.55	223.55	158.1	1429.7	2002.6	135.15	183.6	9846.4	265.2	120.7	572.9	141.95	403.75	474.3	350.2	545.7
	85	162.35	1170.45	5553.9	1752.7	238	1351.5	1639.65		3243.6	61.2	862.75	1067.6	1885.3	503.2	3306.5	2978.4	3954.2	425.85	761.6	470.05	470.05	54.4	384.2	663	355.3	769.25	239.7	185.3	2772.7	484.5	170.85	488.75	84.15	3853.05	42.5
	664.7	2529.6	2664.75	1212.95	5587.05	3768.05	1893.8	7506.35		1222.3	2850.9	1719.55	2295.85	375.7	457.3	6121.7	802.4	222.7	716.55	85	95.2	95.2	48.45	106.25	189.55	368.05	6229.65	108.8	549.1	1154.3	112.2	1261.4	1554.65	1753.55	2538.1	332.35
	940.1	1702.55	1292	2000.05	3829.25	2714.9	1916.75	2260.15		1224.85	4173.5	3111	1776.5	2706.4	814.3	1659.2	4666.5	5006.5	2125	209.1	1104.15	1104.15	113.05	43.35	555.9	53.55	74.8	2718.3	4979.3	768.4	554.2	1113.5	1169.6	240.55	187	470.05
	1611.6	2471.8	2448.85	379.1	2146.25	171.7	945.2	3645.65		336.6	1949.9	7258.15	2876.4	222.7	1463.7	1298.8	2031.5	1067.6	1388.05	345.1	141.95	141.95	253.3	646	1686.4	2420.8	149.6	1043.8	2772.7	10099.7	1720.4	197.2	161.5	1116.05	1859.8	805.8
	955.4	1530.85	2085.9	2007.7	243.95	6845.05	1031.9	1396.55		461.55	1637.1	3267.4	3226.6	5492.7	4238.1	2822	691.9	1224	83.3	93.5	8460.9	8460.9	259.25	53.55	1449.25	85	68.85	2143.7	435.2	3966.1	1994.1	470.9	556.75	1159.4	1107.55	477.7
	12761.9	492.15	1059.95	4663.95	2584.85	1887.85	921.4	164.9		3856.45	1460.3	2741.25	3295.45	544	132.6	241.4	3780.8	9608.4	866.15	1348.1	78.2	78.2	1001.3	386.75	243.95	79.9	5386.45	4302.7	911.2	5659.3	15429.2	1768	1791.8	4563.65	523.6	6380.95
	2352.8	2334.95	1822.4	58.65	340.85	622.2	3859	2407.2		2130.1	597.55	128.35	2052.75	1700	1062.5	4576.4	447.1	1411	799.85	149.6	199.75	199.75	379.1	283.05	133.45	89.25	436.05	4341.8	1280.1	843.2	2864.5	1144.95	126.65	309.4	221	1176.4
	227.8	865.3	48.45	2229.55	835.55	417.35	3652.45	778.6		810.9	610.3	3230	1558.9	608.6	6817	176.8	448.8	899.3	173.4	887.4	60.35	60.35	83.3	68	2485.4	5471.45	147.05	389.3	1463.7	773.5	277.1	969	4049.4	470.9	2004.3	113.9
	1558.9	4208.35	1681.3	2770.15	1964.35	756.5	1569.1	1465.4		1506.2	1615.85	1380.4	559.3	436.9	1936.3	1649	1727.2	4482.9	1723.8	205.7	94.35	94.35	750.55	418.2	64.6	45.9	90.1	238	2043.4	2499	4139.5	458.15	742.9	1751	727.6	779.45
	120.7	57.8	2569.55	5077.05	4403.85	992.8	4783.8	102		6654.65	171.7	1715.3	1092.25	372.3	2572.1	608.6	6980.2	188.7	227.8	217.6	162.35	162.35	592.45	5626.15	162.35	977.5	3043	2300.1	1198.5	693.6	170	1072.7	300.9	91.8	1289.45	60.35
	656.2	2957.15	3298.85	1975.4	5148.45	1015.75	365.5	5261.5		1007.25	107.1	272	1529.15	197.2	2730.2	1475.6	1305.6	146.2	548.25	127.5	102.85	102.85	2653.7	82.45	268.6	49.3	1262.25	518.5	85	3423.8	4183.7	1929.5	1152.6	52.7	2970.75	328.1
	2369.8	4314.6	59.5	109.65	1795.2	1132.2	1229.95	2187.05		3405.95	4057.9	4811.85	1139	1419.5	5295.5	3037.9	3143.3	2944.4	1179.8	1195.1	2544.05	2544.05	975.8	291.55	800.7	1797.75	576.3	946.9	1252.9	3570	1183.2	378.25	921.4	4619.75	2211.7	1184.9
	698.7	468.35	1622.65	2747.2	323	1905.7	5250.45	1938		202.3	6080.9	50.15	60.35	7187.6	1246.1	2451.4	3486.7	205.7	96.05	193.8	141.95	141.95	1107.55	2293.3	118.15	878.05	47.6	5497.8	1873.4	5338	788.8	519.35	530.4	214.2	1955	349.35
	6159.1	668.95	506.6	1663.45	62.9	2464.15	4109.75	1160.25		70.55	3847.1	6612.15	1466.25	909.5	3233.4	8792.4	5730.7	9674.7	2345.15	103.7	63.75	63.75	2378.3	1249.5	115.6	813.45	392.7	1570.8	3345.6	7296.4	289	79.9	263.5	62.9	962.2	3079.55
	652.8	2657.1	2576.35	1887.85	2227	1340.45	100.3	3060		52.7	693.6	2863.65	2986.05	1378.7	198.9	86.7	3993.3	1645.6	623.05	317.9	103.7	103.7	320.45	2206.6	4212.6	176.8	63.75	183.6	86.7	3165.4	2492.2	2960.55	3864.95	277.95	2737	326.4
	389.3	2452.25	770.95	2481.15	1592.9	51.85	1894.65	2174.3		1476.45	93.5	2796.5	260.1	1016.6	1125.4	1433.1	2541.5	10723.6	1241	285.6	312.8	312.8	238.85	2284.8	2460.75	1626.05	1241.85	496.4	416.5	12894.5	9324.5	6952.15	1020	670.65	1011.5	194.65
	450.5	1761.2	3139.05	3513.9	63.75	2819.45	45.9	116.45		2982.65	2262.7	1806.25	794.75	277.1	7344	1859.8	792.2	283.9	128.35	85	561.85	561.85	233.75	864.45	90.1	1188.3	204	3617.6	1535.1	904.4	741.2	626.45	1005.55	1544.45	721.65	225.25
	1732.3	6216.9	2777.8	2238.9	5816.55	2809.25	582.25	55.25		2702.15	4093.6	341.7	2771	673.2	2759.1	1917.6	4460.8	4176.9	2152.2	244.8	515.1	515.1	148.75	1280.95	124.1	42.5	110.5	493	1241	708.9	3136.5	3320.1	1788.4	804.95	1150.9	866.15
	4238.1	1185.75	5272.55	1258.85	1042.1	6569.65	1274.15	106.25		110.5	6143.8	3060.85	1805.4	776.9	4348.6	1339.6	3537.7	778.6	1963.5	151.3	230.35	230.35	178.5	90.95	3281.85	546.55	76.5	370.6	581.4	6604.5	3326.9	50.15	140.25	447.95	561	2119.05
	319.6	6600.25	2848.35	471.75	3713.65	345.95	1071	6125.95		876.35	76.5	668.95	1887	2116.5	443.7	4377.5	3665.2	3012.4	1369.35	248.2	8490.65	8490.65	221.85	310.25	779.45	113.05	243.1	134.3	1038.7	1609.9	9958.6	481.1	282.2	1061.65	109.65	159.8
	1346.4	2338.35	1111.8	1313.25	924.8	76.5	1932.9	1391.45		2085.9	1187.45	6596.85	2616.3	2565.3	244.8	707.2	341.7	8539.1	2953.75	93.5	66.3	66.3	119.85	1583.55	2642.65	405.45	73.95	1417.8	187	2157.3	7789.4	1289.45	605.2	69.7	940.1	673.2
	1800.3	2004.3	86.7	1461.15	1020	709.75	50.15	46.75		2884.05	3511.35	4543.25	1846.2	170	4272.1	1507.9	214.2	127.5	2913.8	2118.2	266.9	266.9	68	182.75	130.05	983.45	237.15	88.4	127.5	4656.3	401.2	1093.95	417.35	1605.65	1054	900.15
	317.9	3652.45	810.05	602.65	5677.15	7426.45	182.75	1802.85		1007.25	514.25	76.5	1758.65	719.1	329.8	1040.4	2286.5	678.3	2013.65	2575.5	58.65	58.65	102	362.95	733.55	358.7	170	149.6	297.5	4991.2	872.1	1324.3	180.2	561.85	2822.85	158.95
	7811.5	3418.7	2765.9	140.25	2655.4	529.55	802.4	52.7		2465.85	124.95	4491.4	2415.7	222.7	2303.5	2050.2	6038.4	5882	187	149.6	5191.8	5191.8	77.35	210.8	1767.15	272.85	318.75	2816.9	90.1	3068.5	606.9	533.8	3493.5	533.8	42.5	3905.75
	2174.3	2375.75	2476.05	5473.15	5137.4	1984.75	466.65	1258.85		247.35	144.5	4184.55	95.2	105.4	85	1905.7	5829.3	3541.1	357	547.4	52.7	52.7	43.35	102	1332.8	2006	1046.35	5893.9	1383.8	1924.4	6320.6	1022.55	697	101.15	694.45	1087.15
	2157.3	6673.35	1852.15	1607.35	51	1980.5	2313.7	1342.15		1401.65	2686	1805.4	1775.65	243.1	2835.6	129.2	5861.6	103.7	1110.95	3709.4	251.6	251.6	2081.65	76.5	2897.65	1071.85	68	2811.8	442	3918.5	1543.6	737.8	259.25	584.8	1695.75	1078.65
	1939.7	2465	1682.15	1479	161.5	2029.8	677.45	102		1416.95	1756.1	5058.35	2436.95	251.6	5836.1	307.7	3578.5	5703.5	236.3	139.4	6346.1	6346.1	56.95	68	1916.75	1881.05	829.6	249.9	2244	664.7	1878.5	1938.85	1853	2742.1	558.45	969.85
	1608.2	6691.2	75.65	2308.6	178.5	5486.75	2512.6	4003.5		78.2	1516.4	89.25	2513.45	7148.5	1147.5	2310.3	3643.1	1428	50.15	467.5	462.4	462.4	413.1	70.55	98.6	3231.7	171.7	399.5	632.4	1276.7	2949.5	61.2	391	1323.45	621.35	804.1
	550.8	3294.6	421.6	2094.4	4218.55	1932.9	474.3	1303.05		2888.3	95.2	54.4	98.6	2687.7	127.5	105.4	3201.1	9588	311.1	192.1	209.1	209.1	1615	110.5	2198.1	80.75	353.6	3230	6381.8	11782.7	4652.9	523.6	500.65	682.55	91.8	275.4
	853.4	75.65	2340.9	2238.9	3673.7	4600.2	3009	1237.6		4218.55	1393.15	5841.2	1305.6	207.4	188.7	389.3	6478.7	3100.8	2187.05	1904	473.45	473.45	56.95	62.05	1310.7	1695.75	476.85	438.6	1225.7	1137.3	1268.2	1297.1	2220.2	483.65	766.7	426.7
	1613.3	1261.4	1858.1	2150.5	5495.25	1667.7	1556.35	1270.75		2374.9	3865.8	2056.15	1575.9	928.2	85	317.9	5615.1	4618.9	69.7	136	788.8	788.8	1205.3	258.4	1533.4	3010.7	58.65	3230	4901.1	1473.9	579.7	849.15	436.9	75.65	1671.1	806.65
	946.9	87.55	1732.3	2199.8	2266.95	169.15	2323.05	327.25		1947.35	4008.6	115.6	1590.35	782	15056.9	338.3	238	4333.3	43.35	112.2	2614.6	2614.6	306	702.1	3010.7	3278.45	53.55	1377	385.9	919.7	3745.1	255	45.9	952.85	123.25	473.45
	1802	1985.6	1093.1	3281	1279.25	395.25	1533.4	1590.35		1656.65	2014.5	236.3	51.85	86.7	3105.9	3998.4	6057.1	1351.5	130.9	195.5	625.6	625.6	4764.25	332.35	4827.15	603.5	651.1	1696.6	2815.2	1446.7	1193.4	77.35	2511.75	386.75	650.25	901
	1394	3435.7	2833.9	436.9	263.5	103.7	3959.3	5979.75		3284.4	322.15	3067.65	1699.15	261.8	136	2735.3	2993.7	2505.8	2068.9	1060.8	169.15	169.15	656.2	73.1	1287.75	7386.5	130.9	2536.4	1195.1	2947.8	5212.2	421.6	61.2	1164.5	792.2	697
	2849.2	2926.55	151.3	730.15	131.75	1851.3	1014.9	1762.9		1382.1	1039.55	2156.45	1671.1	1851.3	1062.5	1859.8	4724.3	4358.8	670.65	136	521.05	521.05	2051.05	67.15	2810.95	43.35	884	265.2	1271.6	4426.8	10747.4	149.6	51.85	1668.55	1017.45	1424.6
	2626.5	2517.7	1737.4	2453.95	1120.3	56.95	6421.75	1926.1		4096.15	70.55	2353.65	1312.4	1315.8	1691.5	690.2	4233	1278.4	1404.2	459	358.7	358.7	470.05	1669.4	813.45	314.5	342.55	3151.8	489.6	1028.5	1171.3	108.8	133.45	306	3163.7	1313.25
	814.3	1894.65	1165.35	2780.35	44.2	1304.75	1670.25	3184.95		2737	3905.75	503.2	2685.15	86.7	1456.9	86.7	3233.4	11563.4	1543.6	231.2	790.5	790.5	1676.2	42.5	699.55	929.9	249.9	1448.4	1768	503.2	1433.1	1527.45	1353.2	675.75	960.5	407.15
	416.5	2429.3	1944.8	1416.1	113.05	2221.9	2884.9	6429.4		233.75	2557.65	2667.3	1923.55	200.6	12044.5	234.6	5841.2	533.8	2257.6	107.1	1229.1	1229.1	744.6	3150.95	2026.4	137.7	1251.2	125.8	1305.6	1399.1	812.6	2192.15	305.15	611.15	1064.2	208.25
	2521.1	798.15	5022.65	497.25	1714.45	1824.95	1585.25	158.95		1031.05	3700.9	1059.1	1267.35	107.1	3153.5	287.3	8455.8	2686	807.5	136	68	68	394.4	44.2	375.7	805.8	392.7	147.9	982.6	1723.8	1198.5	4399.6	101.15	750.55	340	1260.55
	1164.5	1899.75	2703.85	3909.15	2765.9	1121.15	1149.2	68.85		117.3	52.7	553.35	853.4	2862.8	96.9	102	3847.1	8034.2	1501.95	96.9	921.4	921.4	85	2136.9	511.7	56.95	372.3	2424.2	340	4732.8	2597.6	618.8	184.45	600.1	45.05	582.25
	3894.7	1513	2076.55	1834.3	1059.1	1076.1	2077.4	598.4		1960.95	1946.5	124.95	1214.65	4046	7044.8	6446.4	3298	657.9	515.95	86.7	113.9	113.9	158.1	3672	51.85	220.15	201.45	460.7	1394	1703.4	982.6	445.4	388.45	3117.8	1365.1	1947.35
	178.5	229.5	2677.5	47.6	1222.3	2822	613.7	8443.05		4062.15	74.8	3731.5	45.05	5157.8	2964.8	266.9	6154	3150.1	2489.65	2737	1870	1870	44.2	854.25	1660.05	2645.2	56.95	1863.2	193.8	1069.3	1606.5	2420.8	1225.7	904.4	2663.05	89.25
	1608.2	1949.05	2544.05	2915.5	4876.45	512.55	927.35	4581.5		52.7	1775.65	7071.15	2096.1	170	537.2	98.6	3425.5	3398.3	716.55	571.2	3287.8	3287.8		340	2618.85	51.85	1605.65	241.4	3262.3	90.1	3291.2	124.95	229.5	2149.65	3439.1	804.1
	589.9	3893.85	1904	5112.75	2520.25	1401.65	5903.25	2352.8		133.45	2297.55	46.75	120.7	807.5	1295.4	1931.2	1941.4	1718.7	51	299.2	4626.55	4626.55		203.15	1207	392.7	240.55	1434.8	1035.3	1030.2	1122	640.05	1509.6	713.15	54.4	294.95
	2067.2	2266.95	44.2	3219.8	1599.7	4376.65	1977.95	3252.1		257.55	80.75	2050.2	485.35	2976.7	1183.2	1400.8	3335.4	4561.1	1398.25	90.1	311.1	311.1		1807.95	2559.35	651.1	148.75	108.8	86.7	4224.5	1055.7	196.35	111.35	1848.75	56.1	1033.6
	278.8	5423.85	1760.35	764.15	44.2	5074.5	56.1	2464.15		2493.05	1074.4	113.05	2540.65	408	810.9	442	3551.3	2476.9	4142.9	91.8	231.2	231.2		2210	3918.5	44.2	579.7	4176.9	1477.3	5426.4	3930.4	150.45	388.45	1150.05	1344.7	139.4
	474.3	1497.7	1498.55	1473.9	2898.5	1972	113.05	1498.55		6346.1	3623.55	3700.05	1382.1	1026.8	3124.6	362.1	5623.6	2356.2	362.1	2543.2	1554.65	1554.65		652.8	157.25	559.3	78.2	695.3	535.5	3279.3	901	76.5	177.65	916.3	106.25	237.15
	1065.9	147.05	3096.55	4854.35	7221.6	2219.35	4241.5	1439.9		4143.75	3595.5	6003.55	4257.65	802.4	3338.8	85	3126.3	5593	3088.9	4064.7	2584.85	2584.85		68	3892.15	443.7	94.35	926.5	1807.1	833	5193.5	515.95	958.8	715.7	3895.55	532.95
	130.9	5778.3	271.15	736.1	365.5	560.15	1666	7613.45		3077.85	1279.25	55.25	89.25	680	221	2750.6	6750.7	1497.7	3038.75	210.8	3672.85	3672.85		337.45	153.85	890.8	656.2	3408.5	1667.7	651.1	799	60.35	772.65	356.15	285.6	65.45
	136	1151.75	2218.5	1164.5	912.9	2174.3	68	1114.35		963.05	3937.2	3845.4	2656.25	139.4	222.7	1866.6	605.2	3347.3	3267.4	147.9	2140.3	2140.3		2257.6	6635.95	75.65	1150.9	1042.1	861.9	129.2	566.1	947.75	1650.7	895.05	678.3	68
	115.6	7075.4	804.1	8477.05	1352.35	420.75	3924.45	2946.95		1934.6	256.7	429.25	1887	105.4	90.1	3575.1	2616.3	392.7	173.4	1144.1	179.35	179.35		780.3	140.25	1841.95	116.45	4471	273.7	4588.3	4297.6	1756.1	2777.8	2395.3	1581	57.8
	409.7	2958.85	2188.75	4052.8	7835.3	1481.55	1941.4	63.75		3098.25	1958.4	3375.35	1978.8	2126.7	11971.4	1550.4	2196.4	2816.9	4361.35	2879.8	162.35	162.35		894.2	4617.2	2654.55	151.3	2660.5	1485.8	139.4	435.2	2048.5	617.1	495.55	1881.9	204.85
	3092.3	3574.25	2043.4	2429.3	2230.4	2035.75	591.6	1666		3847.1	1963.5	52.7	2224.45	4513.5	391	5276.8	3801.2	2437.8	54.4	761.6	134.3	134.3		136	2557.65	1643.05	164.9	2689.4	129.2	1830.9	1764.6	1159.4	1889.55	570.35	592.45	1546.15
	2312	51.85	130.05	553.35	2121.6	2929.1	3364.3	541.45		323.85	819.4	171.7	3865.8	4539	2444.6	3928.7	10400.6	754.8	1594.6	1201.9	4629.1	4629.1		121.55	102	867.85	352.75	136	1987.3	98.6	90.1	226.1	340.85	2255.9	1509.6	1156
	2136.9	7215.65	1811.35	2306.9	4831.4	908.65	568.65	2332.4		1256.3	2542.35	1184.05	1474.75	426.7	996.2	2553.4	5521.6	6589.2	1983.05	91.8	1614.15	1614.15		114.75	2564.45	593.3	155.55	14565.6	2143.7	3814.8	2861.1	3796.1	1604.8	147.05	1190.85	1068.45
	676.6	782.85	1943.1	98.6	1835.15	4704.75	2098.65	995.35		1649	1960.95	97.75	2434.4	4056.2	348.5	263.5	3954.2	651.1	798.15	759.9	197.2	197.2		2634.15	47.6	2397	2199.8	8022.3	1210.4	3060	2905.3	209.95	465.8	56.95	7798.75	338.3
	1677.9	3530.9	66.3	1351.5	1167.05	131.75	3552.15	3620.15		865.3	3164.55	261.8	396.1	170	1300.5	168.3	5445.1	2595.9	401.2	5355	1089.7	1089.7		78.2	3131.4	1279.25	311.95	501.5	2162.4	4625.7	4226.2	1705.1	53.55	160.65	61.2	838.95
	2301.8	2318.8	2947.8	2317.1	501.5	2411.45	1724.65	1912.5		1936.3	2497.3	105.4	948.6	1856.4	7787.7	472.6	2240.6	159.8	2235.5	2500.7	1616.7	1616.7		115.6	194.65	70.55	277.95	1779.9	105.4	3088.9	3335.4	390.15	331.5	125.8	137.7	1150.9
	2014.5	2000.05	5239.4	1286.9	98.6	1136.45	646.85	3346.45		6199.05	4901.1	7361.85	61.2	4307.8	4894.3	324.7	2167.5	1776.5	68.85	4659.7	476.85	476.85		357.85	3268.25	64.6	217.6	2850.9	107.1	1878.5	3394.9	1422.9	4255.95	957.1	2085.9	1007.25
	1761.2	3472.25	222.7	2712.35	1386.35	1473.9	5080.45	2919.75		120.7	4614.65	2882.35	70.55	210.8	1392.3	2327.3	2325.6	1895.5	1008.1	2420.8	7512.3	7512.3		80.75	2803.3	307.7	375.7	2544.9	98.6	2971.6	2398.7	1043.8	873.8	2285.65	948.6	880.6
	2692.8	6058.8	2385.95	3427.2	1822.4	1652.4	460.7	3941.45		3584.45	106.25	1775.65	702.1	1490.9	6434.5	491.3	180.2	4863.7	56.1	112.2	2623.95	2623.95		102.85	3135.65	571.2	71.4	411.4	2533	4306.1	238	95.2	367.2	661.3	1341.3	1346.4
	2386.8	2687.7	5392.4	3037.9	2343.45	3016.65	481.95	985.15		634.1	4512.65	53.55	681.7	100.3	234.6	1014.9	3816.5	1650.7	1626.9	282.2	2780.35	2780.35		3821.6	2830.5	62.05	1106.7	3335.4	5239.4	919.7	3746.8	514.25	521.05	1550.4	1260.55	1193.4
	1332.8	8230.55	1331.95	2583.15	1288.6	777.75	2215.1	3190.9		85.85	1284.35	2966.5	2289.9	120.7	6771.1	465.8	6784.7	331.5	3431.45	2279.7	6635.95	6635.95		364.65	68	810.05	109.65	3435.7	385.9	3687.3	1742.5	417.35	561	192.95	1099.9	666.4
	533.8	5476.55	374	3190.9	1150.05	2568.7	546.55	2671.55		699.55	560.15	6654.65	5053.25	110.5	1003	136	1346.4	3597.2	1295.4	581.4	7029.5	7029.5		136.85	200.6	2146.25	382.5	102	1139	243.1	3410.2	300.9	51.85	412.25	998.75	266.9
	226.1	3304.8	425.85	4836.5	2901.9	1556.35	1577.6	2560.2		2850.05	1405.05	148.75	1972.85	226.1	1618.4	1660.9	3830.1	124.1	1565.7	10720.2	137.7	137.7		51.85	2905.3	459.85	763.3	6517.8	183.6	1973.7	2453.1	1348.95	673.2	1657.5	2450.55	113.05
	2691.1	775.2	1795.2	2945.25	82.45	490.45	2243.15	332.35		1297.1	3863.25	3093.15	85	1518.1	1982.2	159.8	6682.7	708.9	248.2	85	2894.25	2894.25			846.6	2410.6	815.15	127.5	885.7	2024.7	472.6	1925.25	102	2498.15	3589.55	1345.55
	1642.2	122.4	177.65	1949.05	1487.5	1152.6	4243.2	921.4		5423.85	3503.7	668.1	281.35	3612.5	4057.9	238	3386.4	2235.5	1558.05	4003.5	1726.35	1726.35			45.9	2360.45	2557.65	2971.6	606.9	962.2	901	578.85	2051.9	2027.25	877.2	821.1
	688.5	3898.95	1913.35	1401.65	5003.1	2468.4	4301	1424.6		691.05	2850.9	122.4	1040.4	1519.8	8275.6	1638.8	7995.1	2373.2	1343.85	3394.9	6420.05	6420.05			1620.95	1282.65	481.1	3139.9	202.3	3765.5	3935.5	313.65	249.9	1246.1	5560.7	344.25
	107.1	847.45	8039.3	1245.25	133.45	2115.65	927.35	2935.9		364.65	1654.1	173.4	804.95	91.8	231.2	1730.6	14501	338.3	2680.9	5545.4	4230.45	4230.45			2635	138.55	550.8	741.2	1105	2602.7	1603.1	625.6	727.6	541.45	1218.9	53.55
	1319.2	2185.35	4725.15	4199.85	877.2	513.4	682.55	1897.2		3711.1	1399.1	7415.4	2801.6	2653.7	4829.7	588.2	2629.9	6516.1	129.2	6640.2	1900.6	1900.6			386.75	245.65	679.15	4414.9	2774.4	481.1	1465.4	346.8	929.9	73.1	51.85	659.6
	2939.3	119.85	1749.3	459.85	2109.7	1451.8	2220.2	45.05		67.15	4693.7	107.1	753.95	4057.9	1574.2	3389.8	1249.5	9962	51	763.3	5591.3	5591.3			1861.5	290.7	55.25	2135.2	921.4	4275.5	295.8	105.4	73.1	64.6	784.55	1469.65
	2371.5	3673.7	1875.95	3634.6	2336.65	380.8	345.1	717.4		2352.8	3000.5	869.55	273.7	115.6	3561.5	2170.9	3627.8	1970.3	375.7	5868.4	2308.6	2308.6			2334.95	1697.45	316.2	2172.6	1297.1	1042.1	3243.6	470.9	280.5	209.1	43.35	1185.75
	134.3	2049.35	2527.05	985.15	2285.65	5463.8	2504.1	5460.4		1341.3	2622.25	2587.4	5659.3	1645.6	2771	144.5	204	6024.8	45.9	1885.3	2014.5	2014.5			2567.85	56.95	44.2	9171.5	1601.4	1960.1	892.5	754.8	1894.65	2119.05	1825.8	67.15
	2633.3	62.9	52.7	1777.35	2384.25	2139.45	49.3	1468.8		3275.05	956.25	2612.9	2429.3	799	3281	3604	2315.4	829.6	113.05	4952.1	1189.15	1189.15			869.55	1543.6	100.3	3034.5	130.9	1496	833	1227.4	189.55	759.05	1411	1316.65
	2196.4	3740	4350.3	1981.35	3099.95	68.85	442	6955.55		2113.95	2590.8	776.9	1863.2	2674.1	1201.9	600.1	8530.6	5101.7	674.05	7128.1	120.7	120.7			2335.8	343.4	91.8	4862	234.6	321.3	9941.6	3842.85	861.9	744.6	1195.1	1098.2
	622.2	154.7	2362.15	2774.4	1130.5	1761.2	1693.2	4096.15		219.3	3043	1886.15	3099.1	299.2	1796.9	227.8	338.3	4629.1	1056.55	671.5	90.1	90.1			6345.25	1542.75	99.45	521.9	2492.2	312.8	4833.1	994.5	45.05	419.05	64.6	311.1
	919.7	341.7	1898.9	4926.6	1210.4	84.15	1785.85	1589.5		6405.6	3079.55	218.45	2534.7	2391.9	2410.6	302.6	4484.6	2857.7	135.15	3063.4	64.6	64.6			48.45	313.65	295.8	1224	2118.2	3347.3	1137.3	1010.65	1034.45	130.9	1571.65	459.85
	183.6	2724.25	1030.2	3252.95	1593.75	1796.9	168.3	1838.55		5142.5	3397.45	84.15	85.85	3449.3	2463.3	85	1875.1	668.1	93.5	1768	2879.8	2879.8			6385.2	45.9	82.45	9197	2771	1006.4	1472.2	728.45	2765.9	42.5	6072.4	91.8
	149.6	1841.95	2725.95	1679.6	1774.8	561	1010.65	1907.4		237.15	6142.1	2804.15	50.15	5851.4	2942.7	86.7	2973.3	1072.7	516.8	3638	1133.05	1133.05			1187.45	122.4	107.95	2833.9	442	10490.7	564.4	3122.9	3796.95	1384.65	1576.75	74.8
	88.4	1278.4	278.8	6220.3	1343.85	1137.3	2916.35	438.6		646.85	1717.85	330.65	1989.85	176.8	5720.5	603.5	3303.1	6208.4	394.4	166.6	51	51			670.65	1316.65	53.55	2544.9	2216.8	877.2	3738.3	2120.75	895.9	141.95	78.2	44.2
	2512.6	3828.4	1078.65	1865.75	1464.55	1153.45	4582.35	1187.45		1848.75	595.85	4497.35	3516.45	3473.1	3204.5	341.7	1360	2466.7	1163.65	516.8	6153.15	6153.15			444.55	273.7	204.85	807.5	115.6	3435.7	884	45.9	2204.9	56.95	5437.45	1256.3
	2181.1	3990.75	1168.75	1754.4	1926.1	3643.95	1068.45	2640.1		3725.55	3519.85	126.65	553.35	6492.3	6495.7	357	136	3585.3	489.6	7133.2	156.4	156.4			1150.9	265.2	134.3	3391.5	1637.1	321.3	3066.8	1086.3	107.95	64.6	45.05	1090.55
	2777.8	2517.7	1462	7711.2	780.3	2198.1	164.9	1602.25		105.4	3423.8	1905.7	1992.4	161.5	4382.6	3245.3	581.4	3529.2	920.55	103.7	2244	2244			52.7	4970.8	254.15	892.5	3129.7	5225.8	1846.2	3199.4	147.05	912.9	2255.05	1388.9
	984.3	4836.5	2198.1	6261.1	597.55	2753.15	2149.65	2723.4		3054.9	4625.7	1670.25	2531.3	2561.9	287.3	2218.5	3031.1	1210.4	118.15	1247.8	1386.35	1386.35			3154.35	1682.15	438.6	4715.8	214.2	256.7	321.3	765	153.85	880.6	2876.4	492.15
	2442.9	4669.9	1930.35	1156.85	485.35	984.3	5814	3320.1		3443.35	3626.1	3568.3	293.25	4294.2	2466.7	236.3	5200.3	3558.1	1322.6	399.5	1742.5	1742.5			659.6	70.55	2846.65	1465.4	659.6	683.4	574.6	3106.75	2485.4	1569.1	2113.95	1221.45
	2505.8	1300.5	2198.95	5128.9	640.9	1041.25	2994.55	2720.85		1252.9	75.65	90.95	2578.05	639.2	9960.3	9256.5	6660.6	3452.7	4220.25	110.5	62.9	62.9			2209.15	47.6	304.3	108.8	1635.4	1139	640.9	446.25	5029.45	1748.45	1969.45	1252.9
	1065.9	1759.5	2049.35	2198.1	297.5	1621.8	127.5	60.35		7321.05	277.1	755.65	1603.1	214.2	1672.8	657.9	965.6	3899.8	391	5151	42.5	42.5			1718.7	2729.35	102.85	4923.2	2594.2	2160.7	3299.7	294.1	78.2	69.7	3717.05	532.95
	2283.1	6091.95	3077	2955.45	799.85	2705.55	1499.4	8288.35		280.5	639.2	227.8	2323.05	156.4	14084.5	608.6	2816.9	1970.3	56.1	4311.2	90.1	90.1			2283.95	1060.8	486.2	181.9	2313.7	3879.4	1915.9	2247.4	1563.15	827.9	4626.55	1141.55
	105.4	154.7	2285.65	1142.4	319.6	2194.7	2990.3	860.2		2619.7	2407.2	5633.8	67.15	93.5	2993.7	4336.7	4940.2	766.7	185.3	3780.8	49.3	49.3			4118.25	62.9	70.55	1212.1	1344.7	1033.6	1354.9	1420.35	53.55	4302.7	4355.4	52.7
	2145.4	175.95	94.35	1938.85	545.7	2238.9	5063.45	3039.6		4992.9	5583.65	4827.15	2468.4	2638.4	746.3	1399.1	1305.6	2791.4	1418.65	2842.4	2798.2	2798.2			2804.15	101.15	586.5	411.4	224.4	598.4	2750.6	866.15	151.3	84.15	579.7	1072.7
	3126.3	1804.55	3089.75	1249.5	309.4	2067.2	1849.6	1116.05		827.05	7052.45	235.45	1391.45	4482.9	5285.3	1089.7	1504.5	4051.1	1235.05	3879.4	349.35	349.35			1515.55	66.3	1187.45	5815.7	1948.2	1635.4	98.6	837.25	4863.7	1581	1231.65	1563.15
	2417.4	113.9	2638.4	1524.05	63.75	1258.85	102	3411.9		6093.65	6917.3	4545.8	2336.65	2351.1	1553.8	368.9	1890.4	4656.3	719.95	2704.7	6351.2	6351.2			708.9	582.25	330.65	3247	629	4083.4	2908.7	62.05	440.3	85.85	1619.25	1208.7
	3787.6	2493.9	465.8	1189.15	45.9	2226.15	3449.3	42.5		4225.35	2988.6	3705.15	1932.05	226.1	2689.4	2522.8	2825.4	1995.8	1915.9	278.8	3117.8	3117.8			83.3	5306.55	113.9	4817.8	698.7	2092.7	528.7	392.7	396.95	597.55	6315.5	1893.8
	88.4	1320.05	3394.05	2920.6		1897.2	1325.15	814.3		3013.25	369.75	1512.15	43.35	6242.4	14242.6	846.6	1742.5	3513.9	3448.45	2062.1	2714.9	2714.9			4646.95	3409.35	1136.45	753.1	2764.2	710.6	802.4	1761.2	192.1	1209.55	3456.95	44.2
	1004.7	2939.3	86.7	1740.8		2153.9	3626.95	1160.25		1739.95	1322.6	3869.2	613.7	2356.2	2971.6	2266.1	156.4	1975.4	1622.65	2084.2	1710.2	1710.2			3352.4	3283.55	46.75	5207.1	1186.6	2628.2	3908.3	526.15	762.45	4731.95	1225.7	502.35
	574.6	68	1581	3360.05		2032.35	839.8	1663.45		3706.85	3689.85	6102.15	4087.65	1439.9	3556.4	221	2466.7	3823.3	2239.75	1067.6	1949.05	1949.05			2200.65	2062.95	612	6244.1	110.5	663	1020	2279.7	1209.55	970.7	45.05	287.3
	2963.1	236.3	1838.55	1357.45		2465	1049.75	4912.15		594.15	3023.45	44.2	3740	5270	861.9	345.1	1776.5	744.6	727.6	120.7	1889.55	1889.55			4186.25	215.05	175.95	8472.8	214.2	744.6	229.5	889.1	1071.85	139.4	339.15	1481.55
	1239.3	1932.9	2789.7	2154.75		240.55	622.2	1340.45		1931.2	2721.7	541.45	1337.9	4080	377.4	258.4	2094.4	2079.1	657.9	2650.3	1666.85	1666.85			2366.4	1895.5	129.2	2075.7	617.1	3636.3	3918.5	4803.35	2510.05	753.1	116.45	619.65
	372.3	1110.95	4903.65	241.4		2520.25	2864.5	4244.9		2220.2	1203.6	3142.45	4403.85	574.6	3406.8	1227.4	3491.8	2662.2	947.75	171.7	706.35	706.35			2053.6	1921.85	85	275.4	154.7	2215.1	404.6	2182.8	457.3	539.75	1235.05	186.15
	10460.1	646	2567.85	2928.25		751.4	1912.5	1002.15		611.15	90.95	3009	1003.85	7299.8	4394.5	715.7	6689.5	1584.4	1774.8	4216	412.25	412.25			1331.95	45.05	142.8	260.1	2313.7	1288.6	1480.7	166.6	53.55	1518.1	2163.25	5230.05
	2842.4	397.8	5111.9	1590.35		7242.85	4541.55	798.15		1159.4	1988.15	786.25	1979.65	2844.1	4727.7	520.2	5759.6	170	2827.95	4894.3	996.2	996.2			2677.5	1142.4	200.6	3413.6	3706	1380.4	3811.4	1031.05	506.6	967.3	573.75	1421.2
	1700	144.5	2442.9	2854.3		296.65	56.1	2198.1		3286.1	1404.2	65.45	1992.4	4059.6	1040.4	214.2	4326.5	1632	256.7	312.8	46.75	46.75			1474.75	149.6	482.8	3638	2255.9	3087.2	3469.7	799.85	408	75.65	1457.75	850
	1812.2	94.35	3111	1891.25		1722.1	584.8	972.4		6175.25	2416.55	6257.7	1001.3	872.1	1613.3	224.4	8500	848.3	1775.65	193.8	2134.35	2134.35			875.5	227.8	809.2	5448.5	2788	674.9	312.8	1558.05	678.3	60.35	680.85	906.1
	1385.5	56.1	67.15	338.3		2712.35	328.1	2393.6		3427.2	1133.9	3082.1	2181.95	2526.2	430.1	210.8	12595.3	926.5	356.15	555.9	2045.95	2045.95			2295.85	6923.25	593.3	2898.5	2216.8	3158.6	2731.9	1638.8	453.05	829.6	6155.7	692.75
	788.8		1199.35	3014.95		1941.4	77.35	2666.45		1569.95	1592.05	51	349.35	4748.1	10081	6665.7	2422.5	3073.6	52.7	86.7	787.1	787.1			1313.25	202.3	168.3	95.2	1048.9	96.9	5531.8	402.05	62.05	1067.6	1651.55	394.4
	2208.3		4668.2	2147.95		4646.1	619.65	5447.65		2130.95	7808.1	5416.2	2486.25	1099.9	183.6	2368.1	843.2	4363.9	515.1	248.2	2612.9	2612.9			493	3642.25	170.85	5314.2	635.8	765	933.3	1852.15	1228.25	672.35	3094	1104.15
	6002.7		666.4	1479.85		4200.7	6896.9	906.1		571.2	1983.9	44.2	66.3	5526.7	1645.6	195.5	681.7	5365.2	1117.75	744.6	47.6	47.6			1864.9	1518.1	1403.35	11543	127.5	4389.4	1592.9	405.45	387.6	525.3	1060.8	3001.35
	545.7		905.25	3173.05		3033.65	1815.6	1921.85		6706.5	2951.2	4394.5	6598.55	4335	3359.2	1781.6	1405.9	741.2	162.35	1349.8	1750.15	1750.15			2848.35	748.85	1149.2	4416.6	2240.6	3944	3058.3	553.35	720.8	1817.3	3266.55	272.85
	980.9		3012.4	2159		786.25	7496.15	1182.35		1137.3	377.4	76.5	76.5	1077.8	1067.6	1122	4102.1	2563.6	214.2	1839.4	238	238			96.05	113.9	372.3	4505	3170.5	1371.9	1137.3	769.25	291.55	2828.8	128.35	490.45
	945.2		2365.55	193.8		143.65	3255.5	974.95		2792.25	867	62.05	614.55	263.5	1230.8	578	4154.8	2067.2	682.55	328.1	504.9	504.9			3264	1078.65	73.1	4797.4	2065.5	824.5	2425.9	4429.35	501.5	648.55	7144.25	472.6
	178.5		873.8	274.55		1256.3	3716.2	2720		3053.2	3292.05	103.7	420.75	4834.8	4547.5	270.3	1310.7	2252.5	173.4	3784.2	83.3	83.3			1109.25	1003	143.65	198.9	3061.7	657.9	448.8	124.95	540.6	4176.05	1896.35	89.25
	287.3		2134.35	2709.8		792.2	751.4	152.15		412.25	1088.85	2244	202.3	3471.4	838.1	797.3	1725.5	8908	6853.55	1290.3	952	952			2661.35	134.3	3162.85	4204.1	2918.9	4100.4	691.9	464.95	46.75	611.15	1941.4	143.65
	2997.1		1228.25	3055.75		2173.45	3093.15	1715.3		1638.8	2133.5	4176.05	2470.95	3767.2	3141.6	952	147.9	1161.1	2456.5	1451.8	2911.25	2911.25			3301.4	1313.25	222.7	3527.5	1761.2	5083	2507.5	469.2	1689.8	542.3	2131.8	1498.55
	357		2254.2	799		780.3	1096.5	831.3		225.25	3235.95	2861.1	2478.6	1375.3	1652.4	1808.8	3275.9	1836	4321.4	462.4	381.65	381.65			4961.45	6198.2	70.55	7729.9	4537.3	4222.8	1037	354.45	2725.95	45.9	90.95	178.5
	2422.5		2391.05	1163.65		55.25	549.1	2657.1		5984.85	2720	2961.4	1343.85	7661.9	8714.2	258.4	1385.5	3517.3	3305.65	156.4	8020.6	8020.6			151.3	1931.2	2317.1	3301.4	2551.7	4573	2332.4	3468	756.5	667.25	136.85	1211.25
	171.7		1093.95	629.85		2691.1	4024.75	139.4		72.25	2526.2	42.5	2894.25	5545.4	3415.3	1096.5	4644.4	717.4	577.15	2043.4	562.7	562.7			4959.75	7945.8	356.15	2580.6	1790.1	508.3	1802	5195.2	1906.55	3275.05	53.55	85.85
	175.1		2577.2	2935.9		8287.5	1736.55	776.9		72.25	3286.1	656.2	91.8	1169.6	2833.9	2291.6	10298.6	1608.2	1327.7	3984.8	1769.7	1769.7			1428	476.85	347.65	2420.8	4056.2	3775.7	4447.2	1252.9	1456.9	389.3	217.6	87.55
	3609.1		3318.4	3607.4		6483.8	4326.5	1806.25		64.6	4267.85	1513	1362.55	1890.4	1637.1	1317.5	6522.9	4661.4	227.8	476	6341.85	6341.85			99.45	825.35	804.95	632.4	5409.4	96.9	6225.4	2526.2	45.9	130.05	1806.25	1804.55
	1485.8		2958	3433.15		45.05	1459.45	611.15		1448.4	2152.2	3082.1	2749.75	137.7	7950.9	367.2	4034.1	2658.8	551.65	1861.5	3507.1	3507.1			1048.05	64.6	57.8	2439.5	1400.8	5960.2	4556	2277.15	83.3	55.25	2283.95	742.9
	156.4		2521.95	48.45		1562.3	3257.2	2187.05		2648.6	68	283.9	1443.3	5446.8	5732.4	2068.9	586.5	525.3	1915.05	1759.5	909.5	909.5			2854.3	6863.75	101.15	329.8	2227	1943.1	1242.7	542.3	779.45	157.25	1699.15	78.2
	1810.5		3123.75	5573.45		1905.7	1654.1	1710.2		2147.95	4641	663	1768	5934.7	4187.1	2711.5	2784.6	1632	65.45	153	2586.55	2586.55			2541.5	361.25	45.9	1910.8	2969.9	3153.5	2946.1	607.75	4888.35	277.95	1236.75	905.25
	2917.2		3161.15	80.75		2380.85	553.35	2080.8		1724.65	266.05	3454.4	8267.95	4987.8	5237.7	3454.4	4256.8	1142.4	1532.55	2560.2	1421.2	1421.2			173.4	153	1993.25	2641.8	544	11213.2	3145	786.25	85.85	1332.8	680.85	1458.6
	231.2		2793.1	2654.55		1573.35	3582.75	2749.75		122.4	3165.4	334.9	3906.6	4085.1	1926.1	2811.8	1453.5	2278	1565.7	739.5	2011.1	2011.1			1944.8	1661.75	227.8	3847.1	4853.5	542.3	618.8	446.25	556.75	1196.8	1537.65	115.6
	1382.1		5241.1	2418.25		4474.4	2287.35	1228.25		2646.9	73.1	7277.7	300.9	4622.3	5054.1	1711.9	2225.3	2604.4	2365.55	2087.6	1077.8	1077.8			565.25	2899.35	155.55	2322.2	919.7	467.5	1360	517.65	418.2	2749.75	2728.5	691.05
	1380.4		1366.8	2027.25		2529.6	1074.4	1030.2		1649	886.55	48.45	852.55	4260.2	2538.1	2193	2495.6	1195.1	412.25	122.4	1374.45	1374.45			2567	172.55	137.7	156.4	1014.9	1290.3	3000.5	2982.65	1397.4	1507.05	2889.15	690.2
	1807.1		304.3	1233.35		100.3	189.55	1354.9		3670.3	3825	82.45	1411.85	3104.2	1003	1565.7	4100.4	3731.5	260.1	499.8	272	272			2449.7	1027.65	1027.65	3088.9	2434.4	2791.4	2487.1	4228.75	833.85	488.75	2547.45	903.55
	1322.6		1755.25	3158.6		1442.45	3179	572.05		3600.6	795.6	5957.65	196.35	1038.7	1868.3	1047.2	122.4	346.8	1113.5	3454.4	667.25	667.25			602.65	1726.35	639.2	166.6	3277.6	2584	593.3	566.1	721.65	2444.6	3950.8	661.3
	90.1		4260.2	142.8		3740	1061.65	927.35		75.65	3100.8	1089.7	2019.6	775.2	4465.9	4015.4	93.5	1757.8	53.55	261.8	680	680			5657.6	1773.95	566.1	2187.9	2971.6	890.8	1115.2	1950.75	1488.35	73.1	4603.6	45.05
	2961.4		4085.1	3669.45		2577.2	3048.95	1114.35		262.65	396.1	73.95	2833.05	3862.4	1001.3	494.7	3670.3	3728.1	671.5	2757.4	617.1	617.1			1728.05	3268.25	626.45	2216.8	469.2	680	897.6	132.6	799.85	672.35	1722.95	1480.7
	2519.4		1511.3	52.7		91.8	4892.6	1063.35		294.1	4067.25	716.55	3707.7	3702.6	1615	323	1545.3	2271.2	250.75	481.1	628.15	628.15			1303.9	57.8	153	1273.3	176.8	2636.7	2798.2	566.1	2343.45	48.45	503.2	1259.7
	928.2		1713.6	56.95		648.55	2803.3	865.3		1409.3	1725.5	99.45	1921	3196	1283.5	588.2	3105.9	171.7	53.55	829.6	549.95	549.95			1216.35	151.3	62.05	3454.4	2068.9	198.9	1604.8	98.6	653.65	300.05	2763.35	464.1
	1193.4		2150.5	158.1		2249.1	2834.75	2570.4		4438.7	3235.95	1037	1071	4923.2	2762.5	323	278.8	3032.8		363.8	73.95	73.95			2795.65	317.9	58.65	1825.8	2918.9	2602.7	2429.3	2511.75	677.45	3548.75	1766.3	596.7
	2611.2		1924.4	2948.65		1650.7	4477.8	537.2		1289.45	64.6	8262.85	266.05	3709.4	3819.9	3700.9	3615.9	554.2		295.8	1451.8	1451.8			1682.15	871.25	518.5	3454.4	5511.4	2097.8	1941.4	1252.05	469.2	864.45	347.65	1305.6
	1990.7		2686.85	4999.7		2127.55	3576.8	2987.75		1598.85	47.6	2271.2	1348.1	3979.7	1156	549.1	3182.4	2029.8		802.4	74.8	74.8			942.65	445.4	3266.55	3712.8	317.9	4846.7	2575.5	3691.55	46.75	1314.1	528.7	995.35
	278.8		4751.5	7394.15		639.2	759.9	1212.1		599.25	1037	105.4	2329.85	2398.7	2412.3	1006.4	7469.8	3799.5		472.6	231.2	231.2			1637.1	1786.7	902.7	782	100.3	4863.7	1655.8	1658.35	1162.8	265.2	2537.25	139.4
	578		6169.3	5537.75		680	4091.05	3033.65		90.95	3884.5	104.55	817.7	4448.9	1149.2	608.6	438.6	4192.2		185.3	353.6	353.6			4023.9	1951.6	362.1	5955.1	928.2	4872.2	1436.5	2372.35	1854.7	1282.65	2051.9	289
	875.5		3162	5890.5		434.35	1114.35	66.3		3774	6337.6	127.5	2108.85	5672.9	792.2	4494.8	9246.3	1847.9		193.8	680	680			1807.95	2463.3	1272.45	1582.7	124.1	3430.6	855.1	549.1	1512.15	54.4	614.55	437.75
	307.7		5990.8	3332.85		1178.1	3111.85	2184.5		3320.1	232.05	821.1	3141.6	1060.8	2024.7	180.2	6203.3	3558.1		287.3	1427.15	1427.15			5044.75	94.35	68	5008.2	3177.3	576.3	2259.3	1059.95	2241.45	1633.7	1164.5	153.85
	1509.6		1768.85	90.1		6276.4	1421.2	1117.75		3623.55	3761.25	4601.05	1133.05	2504.1	1094.8	205.7	3100.8	974.1		776.9	214.2	214.2			127.5	2125	279.65	3287.8	1417.8	1383.8	5015	596.7	1717	471.75	75.65	754.8
	608.6		1564	66.3		6504.2	3198.55	161.5		2228.7	2205.75	808.35	3254.65	4744.7	1722.1	1043.8	103.7	4437		1995.8	356.15	356.15			1329.4	2066.35	102	3043	1326	2835.6	4465.9	2209.15	697	452.2	4888.35	304.3
	3158.6		1842.8	55.25		2506.65	2854.3	594.15		6777.9	2408.9	68	4023.9	4627.4	8712.5	1796.9	137.7	1235.9		375.7	77.35	77.35			1621.8	2086.75	175.1	4782.1	2004.3	2640.1	1200.2	425	55.25	824.5	372.3	1579.3
	2929.1		6048.6	44.2		737.8	387.6	2246.55		699.55	418.2	235.45	1566.55	4318	1390.6	2679.2	3954.2	1946.5		299.2	196.35	196.35			2255.9	1153.45	50.15	3498.6	5887.1	4442.1	1278.4	714	1332.8	1132.2	1743.35	1464.55
	1592.9		2433.55	160.65		1417.8	2823.7	2479.45		571.2	6019.7	59.5	118.15	6970	141.1	895.9	159.8	3593.8		214.2	2685.15	2685.15			1895.5	1803.7	159.8	1786.7	2767.6	627.3	3726.4	1984.75	1268.2	1047.2	2090.15	796.45
	340		927.35	1875.1		7536.1	7107.7	1027.65		2272.05	2338.35	3487.55	243.95	1536.8	4051.1	311.1	702.1	1319.2		154.7	45.05	45.05			109.65	6252.6	83.3	158.1	1181.5	941.8	1710.2	1194.25	283.9	1382.95	1936.3	170
	2465		5785.1	2966.5		2136.9	170.85	663		1110.95	6417.5	3072.75	1967.75	601.8	1523.2	1890.4	1156	625.6		166.6	528.7	528.7			91.8	821.95	76.5	3622.7	312.8	3153.5	3364.3	2163.25	56.1	1627.75	511.7	1232.5
	2694.5		1813.9	1512.15		5479.95	1269.05	1093.1		2399.55	4510.1	2105.45	2486.25	3505.4	3694.1	294.1	10650.5	8030.8		3233.4	108.8	108.8			2357.9	2019.6	61.2	2223.6	1178.1	1681.3	501.5	769.25	3262.3	2109.7	1541.9	1347.25
	1834.3		2005.15	548.25		2574.65	2800.75	59.5		2023	174.25	123.25	1776.5	2558.5	3624.4	7920.3	4318	2534.7		816	1158.55	1158.55			6973.4	73.1	168.3	3675.4	700.4	2641.8	606.9	2522.8	195.5	1367.65	1238.45	917.15
	447.1		2637.55	5049		1685.55	2209.15	1379.55		1722.95	261.8	1482.4	495.55	5387.3	844.9	334.9	4450.6	3182.4		2245.7	113.9	113.9			1178.1	42.5	95.2	1774.8	1598	2233.8	477.7	2698.75	1737.4	267.75	1190.85	223.55
	2006		1898.9	714.85		1470.5	589.9	1086.3		4561.95	2961.4	1099.05	2507.5	3114.4	3733.2	984.3	146.2	2716.6		783.7	159.8	159.8			4369	83.3	102	292.4	91.8	1870	1854.7	2210.85	347.65	4986.95	1257.15	1003
	278.8		1165.35	3499.45		2316.25	5021.8	558.45		3027.7	1292	124.1	2023.85	100.3	227.8	2344.3	3587	1169.6		363.8	351.05	351.05			4992.9	1904.85	2657.95	1871.7	3359.2	2252.5	147.9	170.85	1713.6	180.2	1669.4	139.4
	1968.6		1416.1	2115.65		7614.3	2100.35	2764.2		1600.55	345.1	251.6	2897.65	149.6	1790.1	90.1	773.5	1229.1		90.1	175.95	175.95			62.9	62.05	1498.55	2012.8	1562.3	5671.2	873.8	1494.3	2531.3	764.15	79.05	984.3
	1944.8		1075.25	736.1		3159.45	5734.95	2553.4		3664.35	2966.5	57.8	323.85	6266.2	3481.6	202.3	1237.6	527		244.8	1264.8	1264.8			4943.6	4890.9	274.55	2271.2	2160.7	1433.1	1028.5	488.75	1830.9	1026.8	1802	972.4
	5985.7		2868.75	2521.95		1248.65	623.05	2157.3		3716.2	4461.65	118.15	5062.6	2208.3	2058.7	5270	6451.5	215.9		452.2	126.65	126.65			311.1	62.9	1844.5	6349.5	2980.1	5120.4	2614.6	2181.95	51.85	3608.25	1808.8	2992.85
	448.8		5196.9	3575.95		3264	3099.1	302.6		3307.35	3943.15	937.55	2096.95	6249.2	2680.9	1368.5	4438.7	2456.5		192.1	263.5	263.5			1904	2858.55	1323.45	804.1	1572.5	890.8	457.3	547.4	3663.5	541.45	3099.1	224.4
	2194.7		1643.05	147.9		1482.4	6303.6	788.8		2440.35	142.8	1294.55	2259.3	3870.9	1065.9	1660.9	384.2	8561.2		134.3	641.75	641.75			263.5	281.35	405.45	2883.2	253.3	4707.3	838.1	2008.55	140.25	71.4	163.2	1097.35
	1132.2		3332	2822		3337.1	68	111.35		1394.85	4444.65	240.55	247.35	6011.2	807.5	4360.5	617.1	4697.1		520.2	453.05	453.05			1399.1	2691.1	1864.9	2652	2820.3	1307.3	3075.3	696.15	1585.25	4654.6	1562.3	566.1
	2296.7		3091.45	82.45		248.2	5514.8	463.25		2011.95	478.55	57.8	79.9	1336.2	4265.3	214.2	5645.7	2099.5		243.1	124.1	124.1			1337.9	253.3	1870.85	3634.6	379.1	4153.1	3690.7	863.6	1564	832.15	1439.9	1148.35
	1079.5		88.4	430.1		819.4	1287.75	845.75		7515.7	4288.25	3090.6	578	6118.3	1392.3	1212.1	4763.4	504.9		725.9	396.95	396.95			1615.85	383.35	528.7	848.3	2961.4	2691.1	219.3	2861.1	873.8	666.4	4277.2	539.75
	2213.4		6083.45	3666.9		1320.9	2561.05	4137.8		1257.15	1223.15	62.05	3065.1	2191.3	1666	5382.2	7109.4	4161.6		768.4	1796.9	1796.9			163.2	400.35	1316.65	309.4	260.1	3532.6	3541.1	6567.95	1679.6	1509.6	3195.15	1106.7
	3020.9		198.05	1989		1913.35	603.5	1094.8		1575.05	4934.25	1661.75	2108	5790.2	3384.7	285.6	4957.2	583.1		657.9	272.85	272.85			66.3	372.3	73.1	2687.7	294.1	618.8	1164.5	6309.55	2664.75	62.9	60.35	1510.45
	690.2		2897.65	2405.5		60.35	60.35	2497.3		3429.75	2924	721.65	3356.65	4069.8	1343	6840.8	770.1	975.8		622.2	708.05	708.05			6341	2170.05	1472.2	204	14212	690.2	6670.8	661.3	300.9	52.7	2881.5	345.1
	3020.9		1533.4	141.95		269.45	2825.4	138.55		4943.6	1528.3	45.05	65.45	4282.3	1592.9	1241	1252.9	1429.7		391	254.15	254.15			2904.45	446.25	316.2	3444.2	292.4	470.9	5887.1	93.5	1065.9	1552.95	4067.25	1510.45
	3068.5		1831.75	45.05		3034.5	3897.25	175.1		113.05	3264	504.9	1939.7	2521.1	1462	1414.4	1815.6	1227.4		90.1	61.2	61.2			6008.65	1114.35	300.05	91.8	10982	702.1	353.6	476	921.4	3034.5	1334.5	1534.25
	1779.9		2719.15	3177.3		1777.35	862.75	290.7		1303.05	2709.8	427.55	238	6205	2465	3876	1853	1936.3		782	1028.5	1028.5			264.35	42.5	179.35	1504.5	4382.6	508.3	3833.5	2237.2	1161.95	136	1160.25	889.95
	306		572.05	386.75		5846.3	649.4	2263.55		4842.45	3471.4		818.55	4532.2	3767.2	1786.7	88.4	3386.4		462.4	80.75	80.75			84.15	100.3	593.3	2019.6	3515.6	1254.6	358.7	561.85	1788.4	172.55	165.75	153
	702.1		2102.9	2864.5		1119.45	629.85	368.05		2049.35	115.6		3400.85	2240.6	3500.3	91.8	5074.5	4032.4		246.5	1365.1	1365.1			150.45	2436.1	211.65	2009.4	489.6	1521.5	6290	211.65	81.6	1387.2	489.6	351.05
	2242.3		3030.25	377.4		1728.05	813.45	108.8		1444.15	128.35		5390.7	3553	1842.8	1567.4	14319.1	4185.4		1164.5	50.15	50.15			391	355.3	1339.6	1932.9	2070.6	171.7	994.5	2984.35	351.9	2286.5	1337.05	1121.15
	3044.7		1382.95	3060.85		1630.3	1908.25	77.35		1863.2	1306.45		1875.1	3026	4136.1	4661.4	1815.6	1604.8		187	2028.95	2028.95			96.9	56.1	1636.25	872.1	2208.3	2104.6	6981.9	1857.25	8128.55	4380.9	2151.35	1522.35
	176.8		3050.65	2121.6		53.55	263.5	477.7		2462.45	64.6		1602.25	6541.6	4097	1254.6	912.9	1999.2		5999.3	78.2	78.2			2270.35	1133.05	1250.35	1098.2	1273.3	2922.3	3449.3	1920.15	447.95	4826.3	659.6	88.4
	1365.1		2071.45	1946.5		783.7	1791.8	83.3		3218.1	2878.1		64.6	9640.7	2808.4	600.1	1191.7	236.3		1421.2	406.3	406.3			2890.85	2967.35	64.6	85	2886.6	476	2686	2844.1	1733.15	1849.6	1403.35	682.55
	404.6		164.9	2882.35		46.75	911.2	1676.2		1252.9	2855.15		93.5	4241.5	1829.2	3604	906.1	3661.8		289	1990.7	1990.7			3604.85	344.25	3684.75	1892.1	1059.1	792.2	119	850	192.95	2516	123.25	202.3
	193.8		2664.75	3104.2		834.7	68.85	1226.55		1651.55	6550.95		4419.15	2402.1	3173.9	261.8	3377.9	907.8		462.4	899.3	899.3			49.3	178.5	3410.2	195.5	2550	314.5	171.7	734.4	1183.2	682.55	418.2	96.9
	277.1		2958	1606.5		3689	1627.75	782		84.15	528.7		3944.85	3026	1545.3	1574.2	3264	2822		132.6	140.25	140.25			118.15	67.15	48.45	613.7	1713.6	3340.5	595	1196.8	1449.25	44.2	817.7	138.55
	166.6		1983.9	2912.1		182.75	2315.4	153		5617.65	382.5		45.05	1169.6	6358	3673.7	4856.9	2492.2		1863.2	53.55	53.55			1932.05	1997.5	780.3	384.2	2337.5	4056.2	2689.4	910.35	66.3	423.3	671.5	83.3
	178.5		736.95	46.75		1641.35	4206.65	330.65		5209.65	3525.8		54.4	3252.1	4331.6	4743	3767.2	923.1		100.3	180.2	180.2			46.75	2641.8	385.05	197.2	1946.5	474.3	550.8	1414.4	367.2	1307.3	493.85	89.25
	554.2		1972	2113.1		1796.05	1491.75	59.5		3646.5	1689.8		952	2208.3	1382.1	637.5	4227.9	2959.7		508.3	1224.85	1224.85			2045.95	1005.55	1187.45	1762.9	712.3	1091.4	1074.4	549.95	4723.45	961.35	71.4	277.1
	1086.3		5572.6	3396.6		636.65	87.55	657.9		3667.75	329.8		3116.1	2397	7515.7	1101.6	2325.6	1208.7		200.6	352.75	352.75			1479.85	1432.25	957.1	2575.5	2898.5	7274.3	836.4	1030.2	1116.05	2512.6	118.15	543.15
	1091.4		988.55	678.3		782.85	330.65	1695.75		58.65	2731.9		5142.5	3117.8	2737	897.6	452.2	1642.2		127.5	527.85	527.85			1977.1	308.55	795.6	260.1	4403	5482.5	678.3	1064.2	4658	55.25	96.9	545.7
	329.8		3523.25	2769.3		2429.3	719.1	56.95		150.45	8062.25		2378.3	943.5	661.3	1190	6118.3	1252.9		146.2	368.05	368.05			84.15	469.2	2379.15	1176.4	294.1	518.5	3974.6	2441.2	1007.25	453.9	72.25	164.9
	734.4		3143.3	75.65		977.5	1829.2	117.3		4278.05	3009		60.35	6019.7	9996	2208.3	802.4	931.6		2267.8	2537.25	2537.25			4018.8	328.1	147.05	1866.6	251.6	3913.4	707.2	856.8	934.15	67.15	283.9	367.2
	4047.7		2026.4	3087.2		1746.75	1212.1	51		44.2	793.9		70.55	1346.4	3974.6	1480.7	4617.2	1269.9		584.8	196.35	196.35			3835.2	983.45	1088	323	1074.4	1127.1	1581	695.3	481.95	104.55	3410.2	2023.85
	1156		2603.55	167.45		6512.7	3050.65	2159.85		1514.7	111.35		2433.55	193.8	1684.7	4253.4	3119.5	1208.7		2475.2	153.85	153.85			668.1	81.6	497.25	980.9	3121.2	2662.2	3473.1	398.65	602.65	931.6	7706.95	578
	248.2		299.2	3235.1		3389.8	881.45	263.5		62.9	1611.6		1954.15	1662.6	1802	4438.7	6312.1	285.6		300.9	2596.75	2596.75			1212.1	1262.25	668.1	1003	1052.3	7804.7	1513	4006.05	502.35	1577.6	71.4	124.1
	2652		1745.9	2442.05		1205.3	1133.05	50.15		943.5	336.6		1034.45	5577.7	3223.2	338.3	331.5	450.5		494.7	414.8	414.8			104.55	7486.8	237.15	360.4	1643.9	810.9	2684.3	504.05	2099.5	3110.15	1862.35	1326
	1203.6		2324.75	74.8		1677.05	247.35	672.35		2778.65	2594.2		1652.4	3785.9	1725.5	377.4	2599.3	3544.5		127.5	209.1	209.1			1660.9	464.1	1033.6	2108	418.2	1088	481.1	1158.55	1085.45	203.15	274.55	601.8
	1283.5		1164.5	1852.15		97.75	291.55	1376.15		3301.4	73.1		3053.2	3588.7	2883.2	4421.7	2998.8	4998		496.4	1293.7	1293.7			3720.45	1707.65	68	3371.1	1370.2	2624.8	1960.1	496.4	156.4	870.4	1111.8	641.75
	2973.3		3129.7	42.5		728.45	634.1	65.45		48.45	4545.8		4393.65	5315.9	2935.9	134.3	10353	2590.8		214.2	158.95	158.95			3481.6	436.9	122.4	2305.2	2561.9	698.7	816	1755.25	86.7	1166.2	178.5	1486.65
	1130.5		2738.7	1337.9		305.15	525.3	49.3		6318.05	83.3		3309.9	5355	207.4	137.7	1766.3	2193		183.6	359.55	359.55			684.25	436.05	659.6	1898.9	2922.3	3029.4	1870	4096.15	175.1	800.7	1765.45	565.25
	538.9		2760.8	89.25		1139.85	1662.6	362.1		4901.1	2369.8		42.5	3704.3	2167.5	1076.1	4071.5	3775.7		1280.1	367.2	367.2			244.8	253.3	95.2	221	572.9	486.2	147.9	784.55	946.05	46.75	572.05	269.45
	1113.5		107.95	584.8		324.7	2249.1	64.6		2330.7	1836		2669	3648.2	1798.6	3740	193.8	2429.3		385.9	45.9	45.9			1082.05	250.75	55.25	433.5	1137.3	1018.3	312.8	356.15	1739.1	2156.45	5744.3	556.75
	1128.8		44.2	2385.1		2141.15	6729.45	48.45		1203.6	4848.4		56.1	4729.4	3253.8	2624.8	10924.2	634.1		210.8	144.5	144.5			5236	409.7	72.25	836.4	1186.6	725.9	1035.3	580.55	1495.15	51.85	252.45	564.4
	3146.7		2075.7	74.8		587.35	404.6	579.7		117.3	1345.55		4295.9	249.9	4006.9	5088.1	3389.8	1405.9		426.7	224.4	224.4			7070.3	552.5	232.9	875.5	3165.4	576.3	1749.3	550.8	429.25	6822.95	113.05	1573.35
	1579.3		2496.45	82.45		43.35	1626.9	153		4186.25	3603.15		2668.15	3757	319.6	2932.5	1897.2	2363		659.6	476	476			1582.7	2454.8	1567.4	139.4	2014.5	4205.8	1030.2	472.6	651.1	5017.55	1713.6	789.65
	2063.8		1763.75	91.8		754.8	607.75	782		3046.4	3852.2		2969.05	4766.8	2505.8	2952.9	1404.2	2335.8		657.9	282.2	282.2			1403.35	101.15	2324.75	149.6	2439.5	868.7	1730.6	542.3	900.15	1180.65	964.75	1031.9
	3328.6		802.4	5638.9		568.65	775.2	90.1		1043.8	889.95		1740.8	5003.1	741.2	1977.1	5244.5	7816.6		567.8	264.35	264.35			1623.5	221.85	1513	382.5	1256.3	744.6	882.3	2690.25	665.55	744.6	1109.25	1664.3
	246.5		3290.35	2018.75		1836.85	632.4	45.05		85.85	317.9		2911.25	2629.9	1795.2	2082.5	4006.9	1028.5		465.8	1229.1	1229.1			1313.25	530.4	60.35	2036.6	6335.9	567.8	1484.1	1501.1	59.5	1838.55	862.75	123.25
	581.4		481.1	3938.05		407.15	1440.75	2621.4		4814.4	3031.1		2300.95	3131.4	2118.2	1224	2213.4	2074		1598	966.45	966.45			1225.7	7737.55	2093.55	776.9	100.3	3787.6	98.6	286.45	858.5	1581	1118.6	290.7
	12029.2		662.15	46.75		524.45	82.45	51		2498.15	5116.15		695.3	3197.7	4080	2021.3	1849.6	788.8		207.4	249.05	249.05			2401.25	7010.8	141.95	1331.1	508.3	1790.1	1353.2	1779.9	101.15	2543.2	1360.85	6014.6
	306		549.1	367.2		373.15	2947.8	169.15		47.6	92.65		131.75	12639.5	5327.8	5905.8	1671.1	2657.1		401.2	1380.4	1380.4			1138.15	3742.55	1749.3	300.9	1298.8	2850.9	1609.9	294.1	548.25	1620.1	1139	153
	1429.7		59.5	72.25		1428	798.15	99.45		1583.55	4176.05		170	3445.9	2094.4	1677.9	86.7	90.1		567.8	64.6	64.6			105.4	4311.2	772.65	707.2	911.2	2794.8	3075.3	323	85.85	48.45	561.85	714.85
	489.6		42.5	139.4		141.1	3740.85	198.9		855.95	172.55		1269.9	7820	4814.4	217.6	5324.4	2471.8		379.1	236.3	236.3			3028.55	5689.05	184.45	958.8	389.3	2257.6	2060.4	5818.25	80.75	808.35	1683	244.8
	1390.6					279.65	1548.7	54.4		3575.1	3323.5		2080.8	2602.7	2092.7	595	3940.6	3027.7		192.1	882.3	882.3			55.25	1017.45	79.05	669.8	928.2	712.3	549.1	1964.35	1901.45	5661.85	3707.7	695.3
	3515.6					1618.4	63.75	75.65		663	64.6		84.15	5548.8	499.8	207.4	2028.1	2186.2		402.9	570.35	570.35			3859	177.65	1590.35	1761.2	8340.2	348.5	795.6	3287.8	5740.9	228.65	50.15	1757.8
	129.2					46.75	2593.35	99.45		118.15	56.1		3015.8	3738.3	9912.7	1749.3	1212.1	4110.6		651.1	141.95	141.95			3117.8	667.25	1233.35	564.4	4275.5	122.4	1589.5	1168.75	96.05	2226.15	1195.95	64.6
	1968.6					715.7	324.7	347.65		1195.1	5242.8		573.75	2444.6	4576.4	6420.9	336.6	1421.2		154.7	196.35	196.35			133.45	193.8	120.7	4984.4	4078.3	511.7	382.5	2015.35	796.45	1773.95	288.15	984.3
	4518.6					137.7	2149.65	289.85		2292.45	1821.55		416.5	1637.1	8442.2	620.5	3779.1	372.3		719.1	110.5	110.5			7383.95	1712.75	429.25	134.3	8557.8	3791	122.4	795.6	281.35	1094.8	2016.2	2259.3
	2118.2					788.8	2683.45	468.35		1388.9	7586.25		155.55	2233.8	2332.4	1749.3	3738.3	1278.4		127.5	1012.35	1012.35			3642.25	283.9	861.9	1125.4	499.8	95.2	1966.9	60.35	2607.8	1524.9	191.25	1059.1
	2210					56.1	113.05	97.75		852.55	2971.6		1538.5	119	3014.1	205.7	343.4	2587.4		646	91.8	91.8			85.85	75.65	850.85	176.8	127.5	729.3	836.4	2151.35	3998.4	311.1	104.55	1105
	1412.7					1783.3	776.9	204.85		3429.75	2137.75		2679.2	3983.1	1565.7	149.6	1936.3	1521.5		377.4	272	272			799.85	67.15	352.75	2728.5	8926.7	1411	268.6	933.3	1074.4	1564	1261.4	706.35
	503.2					2820.3	685.95	51.85		3092.3	98.6		6659.75	1016.6	2886.6	2198.1	88.4	668.1		1105	167.45	167.45			538.05	127.5	2282.25	302.6	515.1	1866.6	1179.8	773.5	65.45	137.7	42.5	251.6
	1558.9					1799.45	1211.25			2160.7	56.95		2741.25	239.7	802.4	6422.6	884	2301.8		1652.4	392.7	392.7			595	2935.9	1105.85	91.8	2493.9	408	504.9	673.2	583.95	49.3	206.55	779.45
	450.5					42.5	254.15			541.45	2782.9		2047.65	4892.6	6886.7	215.9	2856	90.1		770.1	172.55	172.55			44.2	443.7	766.7	372.3	2332.4	314.5	921.4	748.85	1838.55	1381.25	276.25	225.25
	2988.6					1241.85	587.35			1625.2	5081.3		3130.55	2757.4	1215.5	741.2	3828.4	2070.6		93.5	79.05	79.05			594.15	42.5	3445.05	972.4	1285.2	125.8	902.7	1105.85	58.65	538.9	3269.95	1494.3
	2531.3					2359.6	573.75			818.55	2651.15		60.35	236.3	2330.7	4372.4	671.5	501.5		921.4	52.7	52.7			1046.35	4354.55	123.25	221	3262.3	2238.9	222.7	488.75	486.2	2400.4	938.4	1265.65
	2306.9					1616.7	112.2			2839	1666		81.6	8357.2	5247.9	1598	8804.3	2901.9		722.5	70.55	70.55			760.75	2043.4	736.1	105.4	4919.8	1094.8	144.5	626.45	637.5	221	327.25	1153.45
	858.5					423.3	551.65			3427.2	72.25		2438.65	5130.6	2475.2	1327.7	1210.4	1921		113.9	88.4	88.4			76.5	583.95	769.25	260.1	7143.4	207.4	134.3	6070.7	4804.2	1757.8	1697.45	429.25
	3196					1995.8	183.6			2980.95	641.75		3212.15	1922.7	2174.3	8705.7	3411.9	1030.2		678.3					1905.7	74.8	59.5	948.6	2213.4	725.9	3585.3	1840.25	2444.6	369.75	192.1	1598
	312.8					1139.85	672.35			2874.7	736.95		2847.5	3704.3	2879.8	991.1	10390.4	120.7		127.5					1752.7	1812.2	4965.7	442	3808	1456.9	236.3	547.4	6262.8	42.5	79.9	156.4
	2378.3					175.95	892.5			1649	3834.35		3742.55	4352	598.4	93.5	880.6	717.4		103.7					1806.25	79.9	1555.5	188.7	90.1	102	1402.5	466.65	460.7	5100.85	81.6	1189.15
	4234.7					203.15	282.2			401.2	3196.85		875.5	3685.6	1327.7	1633.7	4085.1	3126.3		105.4					95.2	157.25	1617.55	88.4	467.5	1898.9	307.7	7503.8	6376.7	1214.65	1559.75	2117.35
	3835.2					313.65	170.85			2120.75	2437.8		1105.85	7520.8	10072.5	4498.2	4459.1	1164.5		646					952	451.35	1157.7	144.5	2034.9	3527.5	195.5	1889.55	132.6	192.1	180.2	1917.6
	872.1					57.8	129.2			1647.3	4707.3		127.5	2716.6	3282.7	4862	4828	3588.7		460.7					644.3	319.6	45.9	464.1	2288.2	965.6	2543.2	2842.4	1502.8	2257.6	85.85	436.05
	425					750.55				2684.3	759.9		1428.85	4709	1065.9	7420.5	195.5	1402.5		277.1					1246.95	761.6	1395.7	93.5	353.6	2526.2	3048.1	170	1386.35	2072.3	1223.15	212.5
	1703.4					507.45				3903.2	7055		200.6	448.8	3694.1	2126.7	8809.4	578		125.8					874.65	2524.5	1991.55	700.4	834.7	586.5	253.3	2181.95	807.5	4273.8	2132.65	851.7
	812.6					492.15				1909.1	4379.2		4526.25	4644.4	2053.6	695.3	297.5	629		540.6					396.95	700.4	628.15	3345.6	671.5	2254.2	119	1153.45	822.8	850	286.45	406.3
	1288.6					340				1909.1	4718.35		3023.45	1807.1	941.8	991.1	7794.5	1020		724.2					289.85	3751.05	600.1	895.9	3277.6	822.8	1050.6	2635.85	412.25	2098.65	978.35	644.3
	3867.5					112.2				1090.55	2392.75		2548.3	130.9	328.1	654.5	574.6	418.2		95.2					640.9	4386.85	1786.7	1521.5	1426.3	1057.4	209.1	425	566.1	494.7	396.1	1933.75
	2623.1					113.9				1779.9	3873.45		2561.9	1307.3	1385.5	1555.5	1378.7	2123.3		93.5					58.65	832.15	1445.85	933.3	2408.9	1929.5	214.2	2850.05	1850.45	138.55	129.2	1311.55
	683.4					100.3				55.25	124.1		2595.05	1285.2	2113.1	5961.9	3748.5	955.4		367.2					86.7	741.2	464.95	1851.3	1195.1	413.1	224.4	590.75	364.65	267.75	1488.35	341.7
	1091.4									3034.5	1181.5		1556.35	4384.3	1230.8	749.7	1179.8	7180.8		431.8					450.5	2979.25	152.15	311.1	2607.8	2235.5	622.2	2144.55	1351.5	48.45	1184.9	545.7
	731									1796.9	119		271.15	9803.9	2244	1309	5887.1	3240.2		93.5					86.7	612	999.6	712.3	1159.4	1067.6	85	921.4	90.1	2708.95	110.5	365.5
	3471.4									1393.15	2152.2		2753.15	3731.5	2215.1	3444.2	504.9	321.3		523.6					384.2	432.65	1558.05	2036.6	1567.4	185.3	1008.1	4204.1	821.1	1344.7	430.1	1735.7
	3321.8									2969.9	211.65		4376.65	569.5	2051.9	4420	86.7	1676.2		606.9					131.75	887.4	809.2	1201.9	11209.8	321.3	3595.5	844.05	424.15	2866.2	752.25	1660.9
	3814.8									6346.95	86.7		4247.45	1434.8	1409.3	4132.7	527	1215.5		212.5					215.05	516.8	336.6	1169.6	134.3	1751	1037	1864.05	510	2098.65	765.85	1907.4
	117.3									2703.85	3711.95		1785	5276.8	214.2	2284.8	3224.9	340		258.4					275.4	103.7	1418.65	1470.5	217.6	226.1	90.1	1070.15	670.65	2426.75	63.75	58.65
	1786.7									4523.7	75.65		3050.65	1927.8	627.3	1496	202.3	1152.6		95.2					51.85	236.3	147.9	1419.5	16636.2	1759.5	4508.4	617.95	1808.8	3017.5	1892.1	893.35
	761.6									4233	729.3		4185.4	1366.8	2220.2	775.2	1723.8	385.9		163.2						45.05	1020	5681.4	527	193.8	2810.1	739.5	927.35	757.35	509.15	380.8
	1213.8									6532.25	1018.3		2216.8	470.9	3061.7	2643.5	168.3	2101.2		338.3						102.85	245.65	2614.6	792.2	95.2	151.3	936.7	572.9	1915.9	562.7	606.9
	2675.8									4305.25	170.85		1458.6	4542.4	1351.5	2891.7	1234.2	1227.4		232.9						220.15	56.95	1003	193.8	1300.5	2094.4	7259	1908.25	988.55	1376.15	1337.9
	1356.6									241.4	119		1577.6	2573.8	314.5	1652.4	141.1	508.3		253.3						1992.4	888.25	107.1	1011.5	357	185.3	832.15	1093.1	61.2	44.2	678.3
	2765.9									1443.3	3765.5		3133.95	5086.4	181.9	120.7	292.4	3105.9		180.2						2145.4	2572.1	685.1	272	156.4	999.6	855.1	520.2	953.7	902.7	1382.95
	1200.2									1243.55	45.05		4527.1	7648.3	249.9	467.5	2684.3	652.8		855.1						1150.05	1133.05	117.3	3279.3	229.5	147.9	2285.65	357	1456.9	1054	600.1
	1564									86.7	3372.8		3220.65	6099.6	2986.9	4889.2	141.1	1263.1		195.5						1701.7	534.65	2883.2	331.5	96.9	391	3234.25	895.05	443.7	617.1	782
	178.5									104.55	3432.3		1946.5	4967.4	1008.1	2454.8	147.9	2291.6								3352.4	960.5	1365.1	161.5	749.7	1621.8	736.1	68	79.9	188.7	89.25
	7879.5									2833.9	1055.7		62.05	144.5	1108.4	2050.2	448.8	3272.5								92.65	481.1	1208.7	3685.6	85	530.4	507.45	1609.05	83.3	45.05	3939.75
	3400									3727.25	2421.65		277.95	1341.3	3065.1	4212.6	2538.1	2155.6								2991.15	680	105.4	8117.5	153	6094.5	277.1	444.55	587.35	151.3	1700
	1251.2									1387.2	1618.4		1467.1	3838.6	2969.9	10708.3	4209.2	3274.2								117.3	1103.3	819.4	1190	9589.7	5069.4	80.75	4902.8	1876.8		625.6
	144.5									2470.1	2206.6		2161.55	6431.1	1538.5	4387.7	127.5	3802.9								1815.6	762.45	374	863.6	1259.7	1722.1	1723.8	776.9	109.65		72.25
	904.4									1247.8	965.6		80.75	955.4	2808.4	1071	737.8	3527.5								510.85	143.65	7949.2	1082.9	156.4	2271.2	1778.2	593.3	223.55		452.2
	877.2									1494.3	1434.8		1847.05	2497.3	1938	309.4	3920.2	270.3								110.5	982.6	255	1037	1183.2	6954.7	616.25	141.95	2261		438.6
	792.2									2829.65	721.65		3150.1	4362.2	1994.1	3610.8	2451.4	929.9								1722.95	1636.25	1931.2	1939.7	120.7	4644.4	2499.85	782.85	1435.65		396.1
	1026.8									1022.55	1548.7		192.95	538.9	992.8	374	4724.3	1516.4								45.9	988.55	532.1	90.1	6235.6	2176	2278.85	192.95	119.85		513.4
	2808.4									3692.4	272		65.45	3231.7	198.9	1108.4	2772.7	1584.4								138.55	490.45	1592.9	4144.6	5164.6	3199.4	1156	81.6	452.2		1404.2
	474.3									2930.8	787.95		2793.1	2845.8	2374.9	3517.3	251.6	2789.7								85	281.35	1025.1	918	1642.2	2723.4	1997.5	120.7	232.05		237.15
	498.1									745.45	1052.3		2462.45	2223.6	795.6	227.8	1312.4	518.5								1541.05	82.45	936.7	3520.7	3257.2	95.2	476	4299.3	6345.25		249.05
	758.2									1285.2	276.25		1915.05	681.7	1594.6	2459.9	409.7	1203.6								771.8	6403.05	2847.5	1511.3	198.9	2721.7	1489.2	524.45	1132.2		379.1
	2028.1									2385.95	101.15		1891.25	817.7	2152.2	2313.7	3357.5	1191.7								1980.5	239.7	2575.5	2327.3	2123.3	1803.7	680.85	1617.55	981.75		1014.05
	1307.3									250.75	48.45		1739.95	1914.2	144.5	1455.2	1977.1	720.8								362.1	814.3	91.8	161.5	1082.9	3600.6	8284.95	1405.05	940.1		653.65
	1643.9									2859.4			78.2	1849.6	5567.5	1997.5	1769.7	630.7								874.65	1663.45	4176.9	3728.1	125.8	2278	476.85	4155.65	631.55		821.95
	1424.6									4193.05			355.3	2189.6	3721.3	4372.4	564.4	1169.6								184.45	106.25	705.5	6779.6	486.2	2176	648.55	371.45	79.9		712.3
	1462									2879.8			838.95	1479	2465	5725.6	9633.9	2468.4								4496.5	1573.35	627.3	991.1	460.7	4651.2	1912.5	1753.55	338.3		731
	1412.7									3380.45			117.3	368.9	940.1	197.2	2456.5	2777.8								1473.05	858.5	2058.7	95.2	2308.6	442	670.65	863.6	1666.85		706.35
	571.2									3224.9			473.45	542.3	98.6	780.3	7080.5	243.1								2282.25	3909.15	239.7	7520.8	1178.1	132.6	439.45	1993.25	52.7		285.6
	1217.2									1584.4			1607.35	306	6103	4329.9	994.5	307.7								923.95	1391.45	1317.5	3464.6	2193	1018.3	2552.55	1172.15	1066.75		608.6
	3468									3751.9			104.55	1339.6	1608.2	469.2	110.5	98.6								393.55	3989.05	1275	1176.4	10006.2	2927.4	2285.65	78.2	470.05		1734
	95.2									2627.35			50.15	510	986	1759.5	1397.4	3286.1								137.7	1358.3	251.6	994.5	1890.4	3519	2334.1	1106.7	282.2		47.6
	421.6									1368.5			1208.7	173.4	294.1	272	2521.1	957.1								1071	1604.8	1703.4	2738.7	5480.8	333.2	597.55	647.7	1803.7		210.8
	943.5									845.75			771.8	238	190.4	4873.9	278.8	2113.1								1383.8	1065.9	1120.3	1507.9	2330.7	5650.8	1321.75	253.3	406.3		471.75
	11733.4									3694.1			655.35	129.2	2927.4	2221.9	2250.8	1764.6								1287.75	2116.5	255	1504.5	591.6	389.3	80.75	577.15	1046.35		5866.7
	3835.2									1943.1			107.95		5059.2	5016.7	9973.9	2939.3								2046.8	2688.55	2077.4	3733.2	321.3	4471	1861.5	138.55	467.5		1917.6
	3432.3									802.4			275.4		506.6	1225.7	10801.8	1898.9								736.95	3901.5	1754.4	161.5	105.4	2871.3	3178.15	199.75	1914.2		1716.15
	4617.2									4283.15			387.6		5256.4	3449.3	336.6	345.1								105.4	767.55	1093.1	1650.7	1637.1	1514.7	536.35	600.1	1291.15		2308.6
	3558.1									3964.4			81.6		1373.6	115.6	207.4	154.7								1322.6	1719.55	2310.3	2565.3	3859	1439.9	527.85	884.85	894.2		1779.05
	2730.2									591.6			232.9		251.6	861.9	4175.2	317.9								199.75	1787.55	618.8	8355.5	2556.8	1747.6	1949.9	4120.8	59.5		1365.1
	3073.6									2663.9			127.5		8025.7	4071.5	103.7	7352.5								121.55	538.9	2130.1	3041.3	2182.8	3075.3	176.8	2241.45	383.35		1536.8
	2454.8									3844.55			135.15		107.1	170	2896.8	88.4								960.5	332.35	1480.7	202.3	2514.3	1900.6	1199.35	864.45	789.65		1227.4
	510									1589.5			96.9		1198.5	4550.9	163.2	3165.4								421.6	6148.05	3294.6	1093.1	1742.5	5837.8	335.75	2174.3	52.7		255
	950.3									1802.85			61.2		722.5	2342.6	518.5	363.8								5440	975.8	91.8	963.9	350.2	1456.9	1094.8	1386.35	1155.15		475.15
	5327.8									3556.4					1220.6	4690.3	872.1	1436.5								2778.65	293.25	3167.1	4668.2	306	1399.1	782	529.55	1368.5		2663.9
	856.8									255					3457.8	861.9	465.8	678.3								136	3603.15	3476.5	736.1	3056.6	625.6	485.35	427.55	2733.6		428.4
	955.4									1728.9					2089.3	2845.8	328.1	8602								86.7	106.25	2971.6	2041.7	2560.2	554.2	2039.15	2637.55	1095.65		477.7
	421.6									1194.25					5190.1	858.5	265.2	822.8								297.5	550.8	188.7	1161.1	3852.2	836.4	2340.9	622.2	1614.15		210.8
	2186.2									1411					1761.2	4350.3	6288.3	518.5								814.3	408.85	695.3	10407.4	401.2	333.2	717.4	524.45	1462.85		1093.1
	1116.9									915.45					989.4	2499	501.5	377.4								2124.15	227.8	923.1	2837.3	465.8	428.4	475.15	1071	948.6		558.45
	2031.5									1909.95					2827.1	2633.3	433.5	7515.7								1007.25	489.6	1441.6	16080.3	683.4	1140.7	2293.3	1605.65	97.75		1015.75
	176.8									2232.1					2903.6	1349.8	2169.2	2138.6								1996.65	934.15	1745.9	1839.4	3175.6	2244	3014.1	283.05	1736.55		88.4
	3547.9									1095.65					3483.3	2085.9	401.2	1405.9								70.55	916.3	795.6	3218.1	1521.5	4088.5	464.1	2487.95	681.7		1773.95
	95.2									3700.05					1353.2	3087.2	814.3	170								821.95	1445	314.5	256.7	6142.1	251.6	5109.35	524.45	719.95		47.6
	232.9									793.9					2318.8	1528.3	2703	2635								2042.55	92.65	1411	1132.2	2133.5	3141.6	2578.05	3175.6	434.35		116.45
	4426.8									1498.55					3819.9	3364.3	336.6	1057.4								2018.75	503.2	2125	1922.7	1616.7	3071.9	2080.8	3002.2	165.75		2213.4
	1161.1									2971.6					1977.1	2822	4061.3	3617.6								1756.1	591.6	102	3097.4	1548.7	8413.3	746.3	589.05	675.75		580.55
	792.2									1872.55					1074.4	113.9	197.2	1815.6								1666	1258	465.8	1796.9	693.6	885.7	1120.3	1784.15	1051.45		396.1
	583.1									663					2624.8	571.2	887.4	6400.5								266.05	585.65	6808.5	98.6	972.4	2130.1	1016.6	858.5	2806.7		291.55
	3607.4									1012.35					1361.7	1263.1	149.6	107.1								934.15	1169.6	183.6	571.2	380.8	6004.4	1922.7	300.9	154.7		1803.7
	2733.6									733.55					4675	678.3	1910.8	5179.9								62.05	1382.1	1137.3	4297.6	1281.8	749.7	456.45	2186.2	370.6		1366.8
	2667.3									1436.5					2997.1	122.4	2210	2485.4								68	1333.65	465.8	1048.9	469.2	574.6	1515.55	462.4	1261.4		1333.65
	2177.7									2742.1					2482	1320.9	4363.9	2471.8								115.6	209.95	212.5	153	4435.3	2346	1404.2	525.3	547.4		1088.85
	231.2									362.95					1028.5	4255.1	2228.7	3214.7								917.15	119.85	5365.2	129.2	278.8	134.3	1445	606.05	115.6		115.6
	708.9									1275					918	1883.6	181.9	1422.9								458.15	770.95	1676.2	1513	3515.6	142.8	1715.3	47.6	236.3		354.45
	2456.5									1810.5					421.6	3685.6	731	297.5								1377	3133.95	795.6	166.6	290.7	1191.7	263.5	1183.2	271.15		1228.25
	1145.8									1060.8					1020	1103.3	319.6	629								957.95	1014.9	5712	2279.7	3558.1	2006	1144.95	2169.2	113.9		572.9
	1004.7									1204.45					1703.4	2692.8	1961.8	419.9								52.7	2628.2	1696.6	4603.6	1054	442	6097.9	1504.5	323		502.35
	91.8									651.95					2395.3	2427.6	96.9	219.3								158.1	1371.9	1082.9	1008.1	343.4	4741.3	2699.6	54.4	669.8		45.9
	2924									1254.6					3495.2	5288.7	5062.6	1553.8								222.7	1140.7	195.5	4083.4	839.8	2429.3	2652.85	2247.4	121.55		1462
	6097.9									538.9					572.9	1657.5	528.7	287.3								600.1	273.7	137.7	1130.5	2560.2	1677.9	765	120.7	136		3048.95
	8491.5									587.35					3374.5	1145.8	639.2	86.7								258.4	192.1	334.9	4233	238	5638.9	1513	917.15			4245.75
	3585.3									141.1					1946.5	3920.2	646	248.2								142.8	3963.55	877.2	3114.4	428.4	198.9	121.55	334.05			1792.65
	957.1									241.4					392.7	1506.2	3434	90.1									65.45	2813.5	3930.4	2684.3	2249.1	493.85	1462.85			478.55
	1140.7									305.15					307.7	2323.9	4224.5										79.05	3653.3	1528.3	149.6	2085.9	803.25	156.4			570.35
	2743.8														1159.4	10752.5	345.1										173.4	829.6	3177.3	1315.8	3143.3	1697.45	1054.85			1371.9
	2395.3														969	168.3	141.1										249.9	2801.6	647.7	2067.2	2289.9	1029.35	1511.3			1197.65
	5356.7														3935.5	1657.5	258.4										1393.15	1689.8	1205.3	3109.3	1868.3	1530.85	1533.4			2678.35
	3527.5														489.6	1596.3	1812.2										970.7	518.5	822.8	1839.4	1283.5	1304.75	2550.85			1763.75
	2791.4														426.7	5691.6	3360.9										2739.55	2561.9	1045.5	1179.8	414.8	2011.95	1222.3			1395.7
	1577.6														2750.6	2672.4	110.5										347.65	2329	100.3	2436.1	739.5	1044.65	5390.7			788.8
	1479														7031.2	9815.8	4814.4										981.75	1616.7	1292	1761.2	2045.1	897.6	509.15			739.5
	85														647.7	6062.2	1618.4										65.45	129.2	1477.3	2485.4	674.9	2248.25	62.9			42.5
	205.7														416.5	1426.3	149.6										47.6	147.9	4173.5	2560.2	297.5	2766.75	168.3			102.85
	1766.3														1727.2	5625.3	589.9										113.05	902.7	1320.9	3585.3	1344.7	878.05	2035.75			883.15
	8848.5														1999.2	2876.4	1462										2416.55	1006.4	372.3	1961.8	433.5	463.25	385.9			4424.25
	3141.6														1841.1	2601	1042.1										143.65	6140.4	232.9	1387.2	86.7	2892.55	656.2			1570.8
	775.2														1711.9	2288.2	569.5										75.65	3835.2	3524.1	528.7	86.7	154.7	1383.8			387.6
	4620.6														1847.9	2147.1	183.6										590.75	1054	720.8	776.9	9091.6	464.1	1217.2			2310.3
	1089.7														1264.8	642.6	4129.3										510.85	4865.4	955.4	751.4	1268.2	882.3	1138.15			544.85
	1880.2														2376.6	3653.3	742.9										278.8	759.9	785.4	545.7	277.1	1174.7	2012.8			940.1
	1958.4														1873.4	1540.2	231.2										1747.6	107.1	3272.5	10290.1	248.2	1695.75	857.65			979.2
	2731.9														991.1	523.6	368.9										192.1	1921	875.5	1496	1292	327.25	827.05			1365.95
	948.6														197.2	6640.2	2371.5										3258.05	799	3299.7	3967.8	1502.8	1759.5	59.5			474.3
	1574.2														554.2	5564.1	1144.1										128.35	1052.3	1184.9	295.8	1615	1853.85	559.3			787.1
	5480.8														170	2546.6	260.1										703.8	715.7	491.3	1438.2	205.7	2170.9	1261.4			2740.4
	2040														91.8	926.5	115.6										130.9	122.4	6057.1	181.9	1120.3	362.1	1474.75			1020
	10925.9														127.5	2436.1	455.6										54.4	498.1	6881.6	1611.6	1909.1	2227.85	3883.65			5462.95
	955.4														137.7	2922.3	130.9										213.35	3898.1	756.5	3325.2	1213.8	489.6	880.6			477.7
	588.2															1052.3	690.2										941.8	85	2570.4	246.5	1805.4	1978.8	386.75			294.1
	637.5															1929.5	872.1										47.6	477.7	96.9	282.2	2876.4	777.75	509.15			318.75
	2952.9															802.4	4642.7										59.5	1533.4	8613.9	1348.1	1560.6	1420.35	2815.2			1476.45
	1351.5															1227.4	380.8										544	1921	4698.8	3296.3	931.6	85.85	63.75			675.75
	115.6															1861.5	1652.4										119.85	370.6	3141.6	1688.1	751.4	778.6	1125.4			57.8
	2978.4															1154.3	202.3										282.2	2475.2	844.9	3940.6	2016.2	1283.5	54.4			1489.2
	358.7															2558.5	3714.5										286.45	8297.7	370.6	265.2	2254.2	450.5	105.4			179.35
	591.6															408	1305.6										102	1604.8	695.3	958.8	3264	889.95	705.5			295.8
	205.7															4734.5	430.1										45.9	2267.8	3347.3	2476.9	268.6	405.45	1002.15			102.85
	2621.4															963.9	1371.9										1099.9	1902.3	882.3	1720.4	290.7	793.9	836.4			1310.7
	5746															4508.4	3031.1										516.8	678.3	739.5	353.6	943.5	353.6	724.2			2873
	2531.3															1514.7	3762.1										342.55	1152.6	991.1	96.9	1492.6	193.8	928.2			1265.65
	1081.2															6086	2242.3										89.25	1009.8	2725.1	91.8	399.5	368.9	56.95			540.6
	3595.5															450.5	5304										126.65	1686.4	86.7	1756.1	498.1	522.75	45.05			1797.75
	1841.1															3386.4	248.2										301.75	1045.5	10766.1	460.7	1008.1	683.4	311.1			920.55
	3655															149.6	86.7										1294.55	2346	3690.7	1098.2	1118.6	360.4	220.15			1827.5
	134.3															7474.9	761.6										855.1	10436.3	3614.2	637.5	1261.4	61.2	115.6			67.15
	3192.6															2924	4132.7										1539.35	5990.8	5812.3	112.2	1118.6	154.7				1596.3
	1876.8															1713.6	382.5										515.95	1067.6	1196.8	1278.4	2108	91.8				938.4
	3496.9															3925.3	494.7										588.2	2952.9	897.6	1524.9	5123.8					1748.45
	853.4															1178.1	749.7										736.1	2731.9	1317.5	2461.6	1417.8					426.7
	13914.5															2565.3	1905.7										1064.2	872.1	4134.4	88.4	1067.6					6957.25
	221															873.8	1142.4										635.8	2691.1	1892.1	5790.2	256.7					110.5
	2920.6															2373.2	775.2										277.95	1346.4	2941	1547	816					1460.3
	613.7															2701.3	1434.8										110.5	343.4	1232.5	5718.8	1480.7					306.85
	221															2655.4	355.3											4100.4	2539.8	945.2	1662.6					110.5
	1042.1															1256.3	188.7											1710.2	1910.8	1229.1	1506.2					521.05
	569.5															158.1	561											863.6	4306.1	283.9	6947.9					284.75
	901															350.2	372.3											2101.2	3615.9	2612.9	345.1					450.5
	137.7															2449.7	333.2											1399.1	4273.8	1887	912.9					68.85
	1455.2															799	394.4											615.4	2142	1725.5	329.8					727.6
	227.8															1489.2	309.4											4063	2329	399.5	1147.5					113.9
	2397															1956.7	690.2											190.4	1995.8	173.4	5326.1					1198.5
	3632.9															2337.5	697											151.3	164.9	1047.2	365.5					1816.45
	4768.5															2500.7	120.7											2266.1	1596.3	385.9	209.1					2384.25
	1054															2796.5												2346	3003.9	719.1	885.7					527
	4333.3															2080.8												836.4	945.2	1370.2	1023.4					2166.65
	1089.7															4389.4												4933.4	708.9	6075.8	1734					544.85
	2942.7															1106.7												1955	929.9	464.1	953.7					1471.35
	430.1															3779.1												2527.9	530.4	1035.3	561					215.05
	3245.3															2024.7												445.4	253.3	1156	4642.7					1622.65
	2771															2235.5												2091	447.1	1893.8	113.9					1385.5
	399.5															1208.7												2536.4	484.5	1919.3	384.2					199.75
	889.1															1275												2898.5	831.3	1181.5	1914.2					444.55
	1054															1218.9												674.9	425	2145.4	1812.2					527
	3988.2															12809.5												1509.6	673.2	2808.4	2738.7					1994.1
	1550.4															2512.6												353.6	797.3	3636.3	1677.9					775.2
	1523.2															499.8												2779.5	151.3	4851.8	989.4					761.6
	3403.4															5302.3												7524.2	210.8	453.9	2711.5					1701.7
	761.6															4501.6												1713.6	306	4522	226.1					380.8
	1140.7															7253.9												844.9	234.6	1846.2	2536.4					570.35
	574.6															1343												117.3	125.8	1941.4	1555.5					287.3
	149.6															3111												4159.9		253.3	1618.4					74.8
	261.8															1955												686.8		1813.9	3068.5					130.9
	214.2															2927.4												2703		96.9	102					107.1
	807.5															3927												229.5		3420.4	1890.4					403.75
	1042.1															630.7												2980.1		2176	5807.2					521.05
	159.8															3036.2												4389.4		4955.5	112.2					79.9
	3213															807.5												8299.4		159.8	2077.4					1606.5
	969															200.6												579.7		2218.5	2507.5					484.5
	181.9															268.6												2296.7		2369.8	980.9					90.95
	525.3															4063												1191.7		221	178.5					262.65
	1035.3															1312.4												649.4		380.8	2563.6					517.65
	1341.3															2935.9												166.6		7765.6	331.5					670.65
	2543.2															717.4												2679.2		3102.5	6976.8					1271.6
	3403.4															960.5												2726.8		1033.6	3083.8					1701.7
	1477.3															3927												2524.5		2524.5	2774.4					738.65
	916.3															3267.4												2981.8		2244	2266.1					458.15
	8027.4															2755.7												1123.7		204	938.4					4013.7
	1785															328.1												2623.1		5300.6	178.5					892.5
	425															6691.2												1111.8		2645.2	4467.6					212.5
	1371.9															136												2487.1		839.8	739.5					685.95
	3842															1341.3												5608.3		338.3	283.9					1921
	3660.1															506.6												2587.4		277.1	188.7					1830.05
	4467.6															2485.4												154.7		1336.2	219.3					2233.8
	685.1															2269.5												1062.5		5115.3	380.8					342.55
	722.5															2380												620.5		2543.2	1137.3					361.25
	3359.2															2709.8												2947.8		91.8	2259.3					1679.6
	4783.8															1303.9												2058.7		2490.5	4503.3					2391.9
	5074.5															1611.6												3723		1917.6	328.1					2537.25
	3381.3															1523.2												3469.7		2611.2	1548.7					1690.65
	1237.6															4890.9												249.9		1983.9	117.3					618.8
	503.2															4489.7												1817.3		2495.6	826.2					251.6
	6327.4															4051.1												4678.4		1788.4	1718.7					3163.7
	2419.1															236.3												1341.3		2998.8	2210					1209.55
	2633.3															1016.6												1907.4		1856.4	1196.8					1316.65
	4076.6															1511.3												1526.6		154.7	1552.1					2038.3
	816															836.4												2271.2		1958.4	1632					408
	850															2320.5												2398.7		272	1825.8					425
	4899.4															950.3												1188.3		448.8	1524.9					2449.7
	856.8															1730.6												402.9		2854.3	452.2					428.4
	306															1530												210.8		867	100.3					153
	5169.7															795.6												2597.6		1388.9	1283.5					2584.85
	1496															2087.6												646		1591.2	85					748
	766.7															550.8												2682.6		946.9	396.1					383.35
	180.2															125.8												355.3		365.5	1955					90.1
	5295.5															1222.3												987.7		2985.2	1079.5					2647.75
	863.6															188.7												197.2		251.6	266.9					431.8
	773.5															773.5												197.2		402.9	1402.5					386.75
	1062.5															1213.8												153		124.1	674.9					531.25
	1048.9															1319.2												151.3		1550.4	554.2					524.45
	4848.4															907.8												130.9		686.8	183.6					2424.2
	2839															525.3												198.9		260.1	1071					1419.5
	1028.5															255												326.4		450.5	950.3					514.25
	1088															678.3														156.4	550.8					544
	3862.4															392.7														120.7	142.8					1931.2
	3738.3															559.3														593.3	102					1869.15
	3570															426.7														139.4	209.1					1785
	6012.9															428.4														221	290.7					3006.45
	3291.2															404.6														197.2	311.1					1645.6
	1252.9															136															93.5					626.45
	846.6															380.8															212.5					423.3
	1715.3																														180.2					857.65
	878.9																																			439.45
	399.5																																			199.75
	2135.2																																			1067.6
	3019.2																																			1509.6
	901																																			450.5
	1564																																			782
	1921																																			960.5
	4493.1																																			2246.55
	3085.5																																			1542.75
	3151.8																																			1575.9
	4693.7																																			2346.85
	3670.3																																			1835.15
	2184.5																																			1092.25
	2215.1																																			1107.55
	307.7																																			153.85
	2510.9																																			1255.45
	727.6																																			363.8
	736.1																																			368.05
	2021.3																																			1010.65
	3515.6																																			1757.8
	438.6																																			219.3
	559.3																																			279.65
	1980.5																																			990.25
	1098.2																																			549.1
	2318.8																																			1159.4
	588.2																																			294.1
	912.9																																			456.45
	639.2																																			319.6
	210.8																																			105.4
	591.6																																			295.8
	289																																			144.5
	85																																			42.5
	170																																			85
	100.3																																			50.15

## Sheet: Fig2
Figure panel
Fig 2A	GRE motif
	males				females
	young veh	young pred	old veh	old prednisone	young veh	young pred	old veh	old prednisone
	-262	-391	-891	-489	-97	-235	-504	-329
Fig 2C	peak numbers
	males				females
	young veh	young pred	old veh	old pred	young veh	young pred	old veh	old pred
	10979	13299	9257	12609	9454	13395	8411	11299
	10832	14908	10475	13021	9538	15244	9588	12667
	9633	15641	10800	11868	10187	13645	9555	13808
Fig 2D	GRE signal density plot
	males													females
	distance from peak center (bp)	young males veh			young males pred			old males veh			old males pred			distance from peak center (bp)	young females veh			young females pred			old females veh			old females pred
	-250	0	6.26e-06	0	0	0	0	0	0	0	0	0	2.05e-06	-250	0	0	0	0	0	0	0	0	0	0	0	0
	-240	0	2.9e-05	0	0	0	1.96e-06	0	0	0	0	0	4.1e-06	-240	0	0	0	2.51e-06	0	0	0	0	0	0	0	0
	-230	0	4.44e-05	0	1.85e-06	2.56e-05	2.36e-05	0	2.73e-06	0	0	1.7e-05	4.31e-05	-230	0	0	0	1.5e-05	0	0	0	2.95e-06	0	4.37e-06	0	2.63e-06
	-220	0	4.49e-05	0	4.25e-05	2.56e-05	4.52e-05	6.84e-07	3.41e-05	0	0	3.39e-05	5.13e-05	-220	0	0	0	3.51e-05	1.41e-06	1.39e-05	3.16e-06	9.57e-06	0	2.84e-05	2.02e-06	2.23e-05
	-210	0	4.49e-05	0	4.43e-05	2.56e-05	5.5e-05	5.48e-06	4.51e-05	0	6.94e-06	3.39e-05	5.13e-05	-210	1.91e-06	0	0	3.76e-05	4.22e-05	4.96e-05	1.26e-05	4.05e-05	0	3.71e-05	3.43e-05	4.6e-05
	-200	0	4.72e-05	0	4.62e-05	3.84e-05	5.5e-05	4.59e-05	4.64e-05	0	4.63e-05	4.24e-05	5.33e-05	-200	4.19e-05	0	0	4.01e-05	4.92e-05	4.96e-05	4.26e-05	4.35e-05	0	4.15e-05	4.03e-05	4.86e-05
	-190	0	4.95e-05	1.8e-05	4.62e-05	3.84e-05	5.7e-05	4.72e-05	4.78e-05	0	4.86e-05	4.24e-05	5.75e-05	-190	4.38e-05	0	0	4.01e-05	5.07e-05	4.96e-05	4.89e-05	4.42e-05	0	4.59e-05	4.23e-05	5.26e-05
	-180	5.65e-06	4.95e-05	4.68e-05	4.8e-05	3.84e-05	5.89e-05	4.79e-05	4.91e-05	0	5.67e-05	5.09e-05	6.16e-05	-180	4.95e-05	0	1.42e-06	4.76e-05	5.35e-05	5.16e-05	5.05e-05	4.71e-05	0	4.81e-05	4.43e-05	5.78e-05
	-170	2.94e-05	5.18e-05	4.68e-05	4.8e-05	3.84e-05	6.29e-05	5.07e-05	5.05e-05	0	5.78e-05	5.09e-05	6.16e-05	-170	5.33e-05	0	4.27e-06	5.26e-05	5.63e-05	5.36e-05	5.05e-05	4.93e-05	1.22e-05	5.02e-05	4.63e-05	5.78e-05
	-160	4.52e-05	5.18e-05	4.85e-05	4.98e-05	3.84e-05	6.48e-05	5.27e-05	5.05e-05	4.1e-06	5.78e-05	5.94e-05	6.36e-05	-160	5.33e-05	0	4.13e-05	5.51e-05	5.63e-05	5.75e-05	5.21e-05	5.08e-05	2.74e-05	5.02e-05	4.84e-05	5.78e-05
	-150	5.19e-05	5.29e-05	4.85e-05	4.98e-05	5.12e-05	6.68e-05	5.41e-05	5.19e-05	2.33e-05	5.9e-05	5.94e-05	6.36e-05	-150	5.33e-05	0	4.13e-05	5.76e-05	5.63e-05	5.95e-05	5.36e-05	5.16e-05	3.04e-05	5.02e-05	4.84e-05	5.92e-05
	-140	5.31e-05	5.57e-05	4.85e-05	5.17e-05	6.4e-05	6.68e-05	5.48e-05	5.46e-05	4.93e-05	5.9e-05	5.94e-05	6.98e-05	-140	5.33e-05	0	4.27e-05	6.02e-05	5.77e-05	5.95e-05	5.36e-05	5.23e-05	4.57e-05	5.46e-05	5.04e-05	6.05e-05
	-130	5.53e-05	5.63e-05	5.21e-05	5.72e-05	7.68e-05	6.88e-05	5.48e-05	5.46e-05	5.27e-05	6.13e-05	6.79e-05	8.41e-05	-130	5.53e-05	2.85e-05	4.7e-05	6.02e-05	5.91e-05	5.95e-05	5.36e-05	5.6e-05	4.57e-05	5.9e-05	5.24e-05	6.05e-05
	-120	5.53e-05	5.69e-05	5.21e-05	5.72e-05	7.68e-05	7.07e-05	5.48e-05	5.46e-05	5.34e-05	6.36e-05	6.79e-05	8.62e-05	-120	5.53e-05	2.85e-05	4.84e-05	6.52e-05	5.91e-05	6.15e-05	5.84e-05	5.67e-05	4.57e-05	6.12e-05	5.84e-05	6.31e-05
	-110	5.65e-05	5.69e-05	5.21e-05	5.72e-05	7.68e-05	7.66e-05	5.54e-05	5.6e-05	5.47e-05	6.48e-05	6.79e-05	9.23e-05	-110	5.53e-05	3.8e-05	4.98e-05	6.52e-05	6.19e-05	6.15e-05	5.84e-05	5.74e-05	4.57e-05	6.12e-05	6.05e-05	6.44e-05
	-100	5.76e-05	5.8e-05	5.39e-05	5.91e-05	7.68e-05	7.86e-05	5.82e-05	5.6e-05	5.54e-05	6.48e-05	6.79e-05	9.44e-05	-100	5.72e-05	3.8e-05	4.98e-05	6.77e-05	6.47e-05	6.15e-05	5.84e-05	5.89e-05	4.87e-05	6.33e-05	6.25e-05	6.44e-05
	-90	5.87e-05	5.86e-05	5.75e-05	6.28e-05	8.96e-05	7.86e-05	6.16e-05	5.6e-05	5.54e-05	6.59e-05	7.64e-05	9.64e-05	-90	5.72e-05	3.8e-05	5.55e-05	7.02e-05	6.61e-05	6.35e-05	5.99e-05	6.04e-05	5.18e-05	6.55e-05	7.05e-05	6.57e-05
	-80	5.87e-05	5.91e-05	5.93e-05	6.28e-05	0.00011521	9.63e-05	6.23e-05	5.73e-05	5.54e-05	6.59e-05	0.00011877	0.0001067	-80	5.72e-05	4.75e-05	5.55e-05	7.27e-05	6.61e-05	6.55e-05	5.99e-05	6.11e-05	5.78e-05	6.55e-05	3.53e-05	0.000131
	-70	6.44e-05	6.03e-05	6.29e-05	6.28e-05	0.00011521	0.00010412	6.37e-05	5.87e-05	5.61e-05	6.71e-05	0.00013574	0.00013542	-70	5.91e-05	4.75e-05	5.55e-05	7.77e-05	6.89e-05	6.55e-05	5.99e-05	6.26e-05	6.09e-05	6.55e-05	3.63e-05	0.000134
	-60	6.55e-05	6.03e-05	6.65e-05	6.46e-05	0.00015361	0.00011394	6.5e-05	6.14e-05	5.68e-05	6.71e-05	0.00015271	0.00014363	-60	6.1e-05	5.7e-05	5.69e-05	7.77e-05	7.04e-05	6.95e-05	6.15e-05	6.41e-05	6.09e-05	6.77e-05	3.63e-05	0.000137
	-50	6.77e-05	6.09e-05	7.01e-05	6.65e-05	0.00019201	0.00011394	6.57e-05	6.28e-05	5.82e-05	7.52e-05	0.00016968	0.00019288	-50	6.1e-05	5.7e-05	5.84e-05	0.000125	6.39e-05	0.000238	6.15e-05	6.55e-05	6.09e-05	0.000143	7.49e-05	0.00029
	-40	6.89e-05	6.14e-05	7.19e-05	6.65e-05	0.00025602	0.0001159	6.64e-05	6.42e-05	5.95e-05	7.75e-05	0.00029694	0.00020314	-40	6.1e-05	5.7e-05	6.12e-05	0.000149	7.5e-05	0.00028	6.15e-05	6.85e-05	6.39e-05	0.00019	9.92e-05	0.000379
	-30	7.34e-05	6.2e-05	7.73e-05	6.83e-05	0.00049923	0.00018073	6.71e-05	6.42e-05	6.36e-05	7.86e-05	0.00045813	0.00025443	-30	6.29e-05	9.5e-05	6.55e-05	0.000257	0.000126	0.00048	6.47e-05	6.92e-05	6.7e-05	0.000261	0.000132	0.000531
	-20	7.34e-05	6.26e-05	8.63e-05	7.02e-05	0.00049923	0.00021805	6.91e-05	6.42e-05	6.36e-05	7.86e-05	0.000526	0.00031394	-20	7.05e-05	0.00010452	7.4e-05	0.00027384	0.000133	0.000496	6.63e-05	6.92e-05	6.7e-05	0.000311	0.00015	0.000617
	-10	7.57e-05	6.65e-05	9.17e-05	8.12e-05	0.00131848	0.00037128	7.94e-05	6.96e-05	6.5e-05	0.00011335	0.00117078	0.00061761	-10	8e-05	0.00010452	7.54e-05	0.00060311	0.00029852	0.0011417	7.26e-05	7.51e-05	7.31e-05	0.000532	0.00026929	0.00106
	0	0.00011743	0.00012796	0.00012947	0.00013662	0.00186585	0.00063255	0.00011773	0.00010103	0.00013614	0.00015614	0.00110512	0.00139322	0	0.00013147	0.00011403	0.00012241	0.00069772	0.0003559	0.00143578	0.00010727	0.00012667	0.00010656	0.00073004	0.00037858	0.00153456
	10	8.36e-05	8.02e-05	7.01e-05	0.00010154	0.00190732	0.00045575	9.04e-05	7.1e-05	6.09e-05	0.00011682	0.00134046	0.00072841	10	8.19e-05	8.55e-05	7.4e-05	0.00053551	0.00025786	0.00102676	7.57e-05	9.28e-05	7.31e-05	0.000519	0.00026672	0.00106744
	20	7.45e-05	7.79e-05	8.27e-05	7.94e-05	0.00083205	0.00022984	7.26e-05	7.37e-05	7.32e-05	7.98e-05	0.0006872	0.00042884	20	7.05e-05	0.00013303	7.83e-05	0.000382	0.000191	0.000756	6.63e-05	7e-05	9.13e-05	0.000393	0.000203	0.000793
	30	7.23e-05	7.05e-05	7.91e-05	7.75e-05	0.00061444	0.00019841	7.19e-05	6.01e-05	6.36e-05	7.98e-05	0.00056842	0.00029547	30	6.67e-05	6.65e-05	7.69e-05	0.000299	0.000147	0.000594	6.63e-05	6.41e-05	8.22e-05	0.00031	0.000161	0.000624
	40	7e-05	6.77e-05	7.55e-05	7.75e-05	0.00039683	0.00014144	6.71e-05	5.87e-05	6.36e-05	7.52e-05	0.00033936	0.00024828	40	6.29e-05	6.65e-05	6.83e-05	0.000205	0.000102	0.000413	6.47e-05	6.33e-05	7.92e-05	0.000219	0.000111	0.000444
	50	6.89e-05	6.26e-05	7.01e-05	7.38e-05	0.00032002	0.00013358	6.64e-05	5.73e-05	6.29e-05	7.29e-05	0.00028845	0.0002175	50	6.29e-05	6.65e-05	6.69e-05	0.000174	8.77e-05	0.000356	6.47e-05	6.33e-05	7.92e-05	0.000187	9.81e-05	0.00039
	60	6.77e-05	6.14e-05	7.01e-05	7.38e-05	0.00015361	0.00011787	6.64e-05	5.73e-05	6.29e-05	7.17e-05	0.00027149	0.00018467	60	6.29e-05	4.75e-05	6.55e-05	7.52e-05	7.6e-05	7.54e-05	6.31e-05	6.19e-05	7.61e-05	6.99e-05	3.53e-05	0.000126
	70	6.32e-05	6.14e-05	6.65e-05	7.2e-05	0.00012801	0.00011394	6.09e-05	5.73e-05	5.95e-05	7.17e-05	0.00015271	0.00015389	70	6.1e-05	4.75e-05	5.98e-05	7.27e-05	7.18e-05	7.14e-05	6.15e-05	6.04e-05	5.48e-05	6.77e-05	3.53e-05	0.000126
	80	6.21e-05	6.09e-05	6.47e-05	7.02e-05	0.00012801	0.00010215	6.09e-05	5.6e-05	5.82e-05	7.06e-05	0.00013574	0.00012722	80	6.1e-05	3.8e-05	5.84e-05	6.77e-05	7.18e-05	7.14e-05	6.15e-05	5.89e-05	5.48e-05	6.77e-05	3.32e-05	0.000124
	90	5.98e-05	6.03e-05	6.11e-05	7.02e-05	0.00012801	8.84e-05	6.02e-05	5.19e-05	5.61e-05	6.94e-05	0.00011029	0.00012722	90	5.72e-05	2.85e-05	5.84e-05	6.52e-05	6.89e-05	6.15e-05	6.15e-05	5.82e-05	5.18e-05	6.55e-05	6.45e-05	6.05e-05
	100	5.76e-05	5.86e-05	6.11e-05	6.83e-05	0.00011521	8.84e-05	5.96e-05	5.19e-05	5.61e-05	6.82e-05	8.48e-05	0.00010054	100	5.72e-05	2.85e-05	5.27e-05	6.02e-05	6.61e-05	6.15e-05	5.84e-05	5.82e-05	5.18e-05	6.55e-05	6.45e-05	6.05e-05
	110	5.53e-05	5.86e-05	6.11e-05	6.65e-05	0.00010241	8.45e-05	5.96e-05	5.19e-05	5.47e-05	6.71e-05	8.48e-05	9.44e-05	110	5.53e-05	2.85e-05	5.27e-05	5.76e-05	6.47e-05	6.15e-05	5.68e-05	5.67e-05	5.18e-05	6.55e-05	6.05e-05	6.05e-05
	120	5.53e-05	5.8e-05	6.11e-05	6.09e-05	8.96e-05	8.25e-05	5.96e-05	5.19e-05	5.34e-05	6.59e-05	8.48e-05	8.62e-05	120	5.53e-05	1.9e-05	5.27e-05	5.76e-05	6.33e-05	5.75e-05	5.68e-05	5.52e-05	4.87e-05	6.33e-05	6.05e-05	5.92e-05
	130	5.42e-05	5.8e-05	5.75e-05	6.09e-05	7.68e-05	7.86e-05	5.89e-05	5.19e-05	4.86e-05	6.36e-05	5.94e-05	7.8e-05	130	5.53e-05	9.5e-06	5.27e-05	5.51e-05	6.05e-05	5.75e-05	5.68e-05	5.45e-05	4.87e-05	6.33e-05	5.84e-05	5.92e-05
	140	4.86e-05	5.74e-05	5.75e-05	5.91e-05	7.68e-05	7.86e-05	5.82e-05	5.19e-05	4.79e-05	6.36e-05	5.94e-05	7.59e-05	140	5.33e-05	0	4.7e-05	5.51e-05	6.05e-05	5.56e-05	5.52e-05	5.3e-05	4.26e-05	6.33e-05	5.84e-05	5.78e-05
	150	4.74e-05	5.69e-05	5.57e-05	5.72e-05	6.4e-05	7.27e-05	5.82e-05	5.05e-05	3.69e-05	6.36e-05	5.94e-05	6.77e-05	150	5.14e-05	0	4.55e-05	5.51e-05	6.05e-05	5.36e-05	5.05e-05	5.3e-05	3.96e-05	5.9e-05	5.64e-05	5.78e-05
	160	4.4e-05	5.69e-05	5.21e-05	5.35e-05	6.4e-05	6.48e-05	5.68e-05	4.91e-05	3.42e-06	5.78e-05	5.09e-05	6.77e-05	160	5.14e-05	0	4.13e-05	5.26e-05	6.05e-05	5.36e-05	4.73e-05	5.16e-05	3.35e-05	5.68e-05	5.44e-05	5.26e-05
	170	4.29e-05	5.63e-05	4.85e-05	4.98e-05	5.12e-05	6.29e-05	5.41e-05	4.91e-05	0	5.2e-05	5.09e-05	6.57e-05	170	4.76e-05	0	1.85e-05	5.26e-05	5.91e-05	5.16e-05	4.57e-05	5.08e-05	2.13e-05	5.68e-05	5.44e-05	5e-05
	180	3.39e-06	5.57e-05	4.5e-05	4.8e-05	5.12e-05	6.09e-05	5.13e-05	4.64e-05	0	4.63e-05	5.09e-05	5.33e-05	180	4.38e-05	0	1.42e-06	4.76e-05	5.35e-05	5.16e-05	4.57e-05	5.01e-05	6.09e-06	5.46e-05	5.24e-05	4.73e-05
	190	3.39e-06	5.29e-05	3.06e-05	4.8e-05	3.84e-05	5.89e-05	4.93e-05	4.51e-05	0	4.51e-05	3.39e-05	5.33e-05	190	4e-05	0	0	4.26e-05	5.07e-05	4.56e-05	4.57e-05	4.93e-05	0	5.24e-05	5.04e-05	4.34e-05
	200	0	5.23e-05	1.8e-06	4.8e-05	3.84e-05	5.5e-05	4.79e-05	4.23e-05	0	4.51e-05	2.55e-05	4.92e-05	200	3.62e-05	0	0	4.26e-05	4.22e-05	4.37e-05	4.26e-05	4.64e-05	0	5.24e-05	4.23e-05	4.21e-05
	210	0	4.95e-05	0	4.43e-05	3.84e-05	4.91e-05	1.23e-05	4.23e-05	0	0	2.55e-05	4.72e-05	210	3.81e-06	0	0	3.76e-05	3.94e-05	3.77e-05	1.26e-05	4.42e-05	0	4.37e-05	4.23e-05	3.81e-05
	220	0	4.89e-05	0	2.58e-05	3.84e-05	4.13e-05	4.11e-06	3.28e-05	0	0	1.7e-05	4.31e-05	220	1.91e-06	0	0	3.76e-05	8.44e-06	1.98e-05	6.31e-06	1.62e-05	0	1.75e-05	4.03e-06	3.68e-05
	230	0	4.78e-05	0	3.69e-06	2.56e-05	2.95e-05	0	4.1e-06	0	0	1.7e-05	4.31e-05	230	0	0	0	3.51e-05	0	1.98e-06	0	7.36e-07	0	0	0	3.94e-06
	240	0	3.98e-05	0	0	1.28e-05	0	0	1.37e-06	0	0	0	0	240	0	0	0	5.01e-06	0	0	0	0	0	0	0	0
	250	0	2.27e-06	0	0	1.28e-05	0	0	0	0	0	0	0	250	0	0	0	0	0	0	0	0	0	0	0	0
Fig 2E	genomic peak locations
	males													females
		young male veh			young male pred			old male veh			old male pred				young female veh			young female pred			old female veh			old female pred
	Promoter	12.5795	13.9834	16.0222	25.7947	33.258	30.1273	12.4235	14.6428	14.2018	27.8963	31.3861	25.0545	Promoter	10.8303	8.50906	12.8353	28.9989	23.1137	25.3339	13.6516	10.0323	11.1502	22.244	24.723	25.2177
	5UTR	13.306	13.258	15.4071	26.7599	24.5377	33.6375	10.1824	13.0504	13.5385	24.0173	31.2588	27.935	5UTR	12.6582	9.05679	8.71198	22.1795	25.4078	21.7659	10.6233	11.8495	10.6001	20.1894	22.9601	25.7907
	Exon	1.78757	1.35472	2.49839	2.805	1.66555	3.36359	1.499	1.60103	2.17648	2.34242	0.647073	2.43682	Exon	2.29104	2.16445	2.64634	1.53794	2.57219	3.28297	1.87644	1.68179	2.09943	1.31312	1.82134	2.91804
	Intron	1.13997	1.40542	1.16635	0.934975	1.29056	0.818469	1.13603	1.41716	1.20664	0.857376	1.15029	0.873573	Intron	1.22774	1.26927	1.07624	1.20916	1.21419	0.775393	1.09581	1.25006	1.22264	0.684916	1.02598	0.992404
	Intergenic	0.662963	0.669428	0.555169	0.498616	0.755236	0.469111	0.680185	0.628507	0.57995	0.521594	0.910039	0.554016	Intergenic	0.613017	0.645281	0.7884	0.809442	0.569592	0.61005	0.666649	0.693515	0.625465	0.961927	0.672684	0.75106
Fig 2G	%DEgeneswithdiffPeaks
	young males	old males	young females	old females
	46.935	40.8568	33.5366	40.8403
	GO analysis
	regulation of muscle contraction (GO:0006937)	skeletal muscle tissue development (GO:0007519)	muscle structure development (GO:0061061)	rhythmic process (GO:0048511)	NAD metabolic process (GO:0019674)	pyruvate metabolic process (GO:0006090)	lipid catabolic process (GO:0016042)
	0.000143	0.000316	5.22e-05	1.56e-06	7.78e-05	4.51e-05	2.54e-05
Fig 2H	GO-filtered hits
	gene	CPM (x10)	max GR peak enrichm	log2fc	up/down
	Anxa1	3.05506	12.99	0.481636	1
	Anxa6	10.5676	11	0.2691	1
	Nampt	4.91962	20.18	0.142681	1
	Ppargc1a	1.59771	19.02	1.05992	1
	Klf15	3.58643	17.59	0.0838789	1
	Adipor1	11.6617	15.78	0.274952	1
	Lpin1	8.1326	18.04	0.553244	1
	Mypn	8.87286	15.15	0.279432	1
	Cav3	3.85026	19.79	0.243042	1
	Nrap	28.4849	20.62	0.408438	1
	Retn	7.23505	44.74	-1.07209	-1
	Crhr2	1.84074	11.07	0.221208	1
	Fgfrl1	1.8017	13.71	0.601821	1
	Eif2b2	4.24158	24.46	0.331805	1
	Insr	1.24181	14.43	0.198693	1
	Nrip1	1.14388	17.74	0.722137	1
	Nr1d1	3.7019	20.58	-0.591115	-1
	Arntl	0.599595	15.43	0.316338	1
	Rora	1.7398	14.02	0.384464	1
	Pnpla2	21.0615	18.39	0.615616	1
	Lipe	5.02317	15.7	1.12556	1
	Mgll	3.07537	18.19	0.395557	1
	Pcx	4.8313	20.75	1.00583	1
	Pdha1	24.8939	20.98	0.132204	1
	Pfkm	147.382	19.53	0.401826	1
	Acaca	1.20726	6.6	-0.907756	-1
	Dbi	36.358	11.44	-0.475206	-1
	Fasn	13.4187	17.97	-1.50109	-1
Fig 2I	Ppargc1a1				Ppargc1a4
	males				females
	YOUNG veh	YOUNG weekly	OLD veh	OLD weekly	YOUNG veh	YOUNG weekly	OLD veh	OLD weekly
	14.9453	17.8886	9.5673	12.814	1.07163	4.22722	0.832757	8.37616
	12.0026	16.3128	10.2018	13.3347	2.09229	4.30248	1.64363	7.99163
	13.2651	20.2401	9.80066	14.2766	1.88845	4.87124	2.56205	6.03204

## Sheet: Fig3
Figure panel
Fig 3B	grip strength	WT veh						WT pred						KO veh						KO pred
	start	46.5385	46.9231	50	52.9557	43.6494	41.8347	48.0144	48.3755	46.9314	51.8955	46.0031	50.454	49.7908	48.1172	45.6067	39.887	44.7776	47.6096	43.3333	49.5833	49.1667	45.6196	41.6155	45.0591
	end	48.8462	46.1538	46.5385	49.5148	44.9256	36.6562	63.8989	56.3177	62.8159	53.9973	54.7291	60.6836	48.954	45.1883	47.2803	45.3228	47.4099	51.8292	50	46.25	46.25	51.6399	48.7757	44.6754
	treadmill work	WT veh						WT pred						KO veh						KO pred
	start	9.51779	9.9099	10.3954	9.85086	7.57224	9.40805	10.9695	9.15674	11.1734	10.4521	9.86552	8.89188	9.09372	9.06662	10.6289	9.48315	10.4097	11.4496	9.84039	9.15732	10.9199	10.1298	10.9015	9.93415
	end	10.3198	11.5101	9.06295	9.54383	10.7166	9.49185	15.8774	15.1882	14.19	15.8232	16.0536	14.5789	9.96046	8.59895	9.98395	8.6672	7.76552	8.50196	10.8199	10.1912	9.2302	10.208	8.27105	9.51183
Fig 3E	lean mass	WT veh						WT pred						KO veh						KO pred
	start	26.87	26.67	26.77	25.49	26.75	26.37	26.54	26.46	26.3	25.78	24.5	25.51	25.49	26.66	26.17	26.71	25.46	24	24.31	26.63	26.12	26.67	24.78	26.61
	end	26.46	26.55	24.71	25.22	25.57	26.29	28.02	28.08	28.91	28.35	26.8	28.85	24.48	24.59	25.11	25.55	25.03	23.02	24.56	24.62	25.56	26.12	24.96	25.58
Fig 3A	qPCRs PGC1alpha isoforms
	total				isoform 1				isoform 4
	WT veh	WT weekly	KO veh	KO weekly	WT veh	WT weekly	KO veh	KO weekly	WT veh	WT weekly	KO veh	KO weekly
	0.575283	5.2127	0.112944	0.0959412	1.06996	8.82706	0.0762653	0.0838656	0.717472	4.61476	0.0230156	0.018409
	0.996723	9.88127	0.121178	0.102793	1.13444	15.7946	0.199798	0.113961	1.21554	7.43979	0.0181378	0.0196695
	1.42799	5.45263	0.101953	0.141073	0.795601	11.3033	0.20034	0.173796	1.06699	5.46318	0.0285466	0.0229965
Fig 3C	max specific force					fatigue	WT VEH		WT PRED		KO VEH		KO PRED
	WT veh	WT pred	KO veh	KO pred		0	1	1	1	1	1	1	1	1
	7.36127	10.3694	6.41701	7.46482		10	0.989613	0.994832	0.989187	0.993937	0.934827	0.974066	0.97756	0.866628
	8.47646	11.0857	7.23399	8.64607		20	0.974798	0.86506	0.964922	0.965675	0.892238	0.84851	0.958794	0.809896
	8.72993	12.1928	7.63784	9.00542		30	0.959646	0.779274	0.9417	0.945867	0.7687	0.630422	0.899329	0.71153
	7.77051	9.18219	8.30152	6.27306		40	0.915984	0.727523	0.920002	0.943663	0.761056	0.568739	0.897361	0.624353
	8.87348	10.858	8.74023	6.71944		50	0.91598	0.681928	0.907647	0.924841	0.736588	0.485208	0.805422	0.536176
	9.07067	11.247	8.91015	7.27486		60	0.876961	0.665539	0.862273	0.919845	0.688503	0.470159	0.723569	0.45762
						70	0.861143	0.648662	0.844512	0.890972	0.683963	0.383505	0.612084	0.403653
						80	0.844242	0.633722	0.804944	0.885789	0.67761	0.361366	0.585041	0.368458
						90	0.815077	0.584357	0.791673	0.880054	0.628154	0.339798	0.545577	0.347489
						100	0.755887	0.562506	0.782438	0.851417	0.603021	0.322902	0.430258	0.33958
						110	0.743512	0.538285	0.77412	0.837966	0.582896	0.295259	0.409849	0.31996
						120	0.722445	0.473773	0.740412	0.812236	0.544029	0.269627	0.392979	0.307287
						130	0.713209	0.456806	0.732447	0.667112	0.536227	0.244239	0.388143	0.14931
						140	0.705119	0.410215	0.726134	0.648736	0.530781	0.230693	0.317278	0.13922
						150	0.678955	0.407573	0.720083	0.628565	0.52201	0.203727	0.315083	0.132682
Fig 3D	mtNDA/nDNA
	WT veh	WT pred	KO veh	KO pred
	1.11073	1.31444	1.05915	0.973477
	1.02112	1.89459	0.725078	0.65385
	1.14494	2.08268	0.833754	1.02169
	0.850202	2.12915	0.889884	0.833117
	1.15906	2.17652	1.19404	0.899434
	1.13401	2.14543	0.765639	0.969873
	mitotracker
	WT veh	WT pred	KO veh	KO pred
	1.13837	2.30351	0.78222	0.889944
	1.02666	1.95067	0.850725	0.864251
	0.955124	2.01718	0.834676	0.824406
	0.997212	2.01403	0.891129	0.844252
	1.10963	1.77221	0.921413	0.994733
	0.824737	2.20038	0.91139	0.91525
	RCR pyruvate
	WT veh	WT pred	KO veh	KO pred
	3.99269	4.24387	3.39697	3.55995
	3.52875	4.71492	3.67785	3.98413
	4.31193	5.54247	3.68256	4.09213
	3.87403	4.71725	3.78851	4.1297
	3.53995	5.01858	3.72663	4.30643
	4.4675	5.80419	5.05474	3.25159
	RCR palmitoylcarnitine
	WT veh	WT pred	KO veh	KO pred
	4.50459	4.63056	4.99496	4.75631
	4.15361	5.12814	5.19398	4.55542
	4.26231	5.37902	3.88624	4.27888
	4.42725	5.34068	4.89599	4.66101
	4.63549	5.53589	4.60621	4.47112
	4.98373	5.46581	4.33472	4.25797
	muscle OCR glucose
	WT veh	WT pred	KO veh	KO pred
	200.965	278.847	205.269	170.664
	173.46	289.627	253.747	229.824
	209.459	262.288	209.935	180.49
	207.138	321.461	215.126	185.888
	220.124	244.692	223.977	222.568
	224.19	286.549	200.137	168.034
	muscle OCR palmitate
	WT veh	WT pred	KO veh	KO pred
	320.017	430.894	225.534	251.063
	215.203	390.683	230.47	269.388
	235.226	370.532	248.911	247.735
	275.028	331.897	227.429	230.595
	212.748	330.293	205.336	295.865
	228.592	271.207	287.355	266.74
Fig 3E	muscle weights/body weights
	TA					QD
	WT veh	WT pred	KO veh	KO pred		WT veh	WT pred	KO veh	KO pred
	1.79	2.74	1.73	1.86		5.83	7.09	5.99	5.77
	1.66	2.7	1.9	2		5.7	7.07	5.64	5.69
	1.64	2.77	1.99	1.95		6.56	6.77	6.25	5.97
	1.81	2.32	1.94	1.93		5.91	5.75	5.76	5.65
	1.79	2.81	1.83	1.84		5.89	7.28	5.41	5.17
	1.94	2.92	1.77	2.21		6.08	7.51	6.2	5.81
	TA CSA
	WT VEH								WT PRED								KO VEH								KO PRED
	109.65	2107.15	59.5	1268.2	6349.5	975.8	6991.25	3321.8	6154	341.7	2607.8	224.4	944.35	267.75	1483.25	78.2	4386.85	1659.2	948.6	411.4	208.25	4442.95	1356.6	374.85	870.4	1365.95	2034.9	76.5	7700.15	3684.75	1714.45	5136.55
	1300.5	2232.95	287.3	321.3	606.05	3190.9	3967.8	2077.4	4397.9	3552.15	1020	5928.75	90.95	2721.7	432.65	124.1	51	67.15	1056.55	143.65	2496.45	116.45	51.85	436.9	2588.25	1633.7	577.15	766.7	960.5	4882.4	1125.4	684.25
	197.2	2998.8	81.6	1415.25	3167.1	1408.45	414.8	1760.35	2413.15	1599.7	1163.65	4614.65	7828.5	5118.7	3010.7	137.7	2117.35	1188.3	1991.55	2298.4	729.3	2368.95	1822.4	2044.25	968.15	47.6	2642.65	294.1	1096.5	1796.05	339.15	225.25
	464.95	1444.15	512.55	280.5	720.8	566.95	1736.55	3293.75	2176.85	4367.3	1487.5	5950	3108.45	4447.2	56.1	56.1	2653.7	2928.25	233.75	1082.05	669.8	2916.35	152.15	391.85	702.1	1463.7	140.25	2793.1	1214.65	1880.2	912.05	1139.85
	307.7	61.2	103.7	1265.65	744.6	190.4	59.5	198.9	365.5	1371.05	2233.8	1513	7576.05	2827.1	414.8	45.9	1713.6	1753.55	1155.15	1246.95	1880.2	1965.2	390.15	1728.9	397.8	1828.35	2122.45	171.7	1806.25	188.7	141.1	77.35
	1637.1	1990.7	668.1	193.8	96.05	1003	451.35	63.75	49.3	182.75	2340.05	1467.1	2669.85	1893.8	2285.65	321.3	1923.55	964.75	1147.5	79.9	3532.6	2252.5	2088.45	1908.25	147.05	422.45	145.35	56.1	2650.3	234.6	1422.9	756.5
	1003.85	406.3	394.4	367.2	62.9	105.4	45.05	1237.6	2728.5	373.15	419.05	3799.5	972.4	2150.5	68.85	389.3	1711.05	1725.5	3081.25	2210.85	2930.8	1949.9	1484.95	2651.15	2431.85	51.85	2227.85	154.7	56.1	2357.9	317.9	3686.45
	487.05	1148.35	1659.2	5430.65	1728.05	4223.65	1470.5	620.5	7282.8	1272.45	129.2	208.25	6842.5	3184.1	4780.4	116.45	2312	2538.95	2694.5	431.8	192.95	2653.7	88.4	1629.45	285.6	56.95	901	4806.75	62.9	537.2	1926.1	1762.9
	68	905.25	383.35	898.45	700.4	148.75	968.15	1304.75	6246.65	704.65	2067.2	1479	1184.9	2373.2	3850.5	147.05	56.95	3282.7	51.85	357	3046.4	1656.65	1640.5	994.5	187	1694.9	1033.6	1615	1983.05	1849.6	493	437.75
	1162.8	436.05	274.55	69.7	186.15	419.9	1592.9	1746.75	43.35	300.05	1032.75	250.75	3040.45	4430.2	3400	54.4	1413.55	52.7	1265.65	1419.5	1642.2	1027.65	311.95	1483.25	1469.65	850	1983.9	994.5	3134.8	1023.4	1738.25	581.4
	1733.15	1747.6	560.15	2020.45	238	5513.1	2256.75	200.6	1943.1	1344.7	1894.65	63.75	100.3	3088.9	205.7	136.85	846.6	3390.65	115.6	635.8	3326.05	1492.6	2437.8	807.5	171.7	246.5	73.1	711.45	1179.8	73.1	162.35	345.1
	86.7	2767.6	82.45	824.5	305.15	1104.15	600.95	53.55	324.7	376.55	1096.5	1564	3698.35	4241.5	2965.65	684.25	1215.5	3028.55	2090.15	3372.8	2452.25	2739.55	2282.25	1667.7	127.5	799.85	942.65	1048.9	2034.05	1105.85	1449.25	1729.75
	354.45	1253.75	45.9	2499.85	6443.85	409.7	283.9	53.55	1326.85	1936.3	2457.35	1759.5	56.95	3852.2	921.4	3886.2	2461.6	630.7	2448.85	5795.3	3670.3	827.05	1942.25	2447.15	335.75	251.6	2555.1	2175.15	1909.1	1299.65	85	797.3
	1490.05	199.75	780.3	438.6	124.1	401.2	714.85	113.05	2161.55	2447.15	663	2290.75	721.65	4918.1	1453.5	2013.65	699.55	2569.55	873.8	1724.65	267.75	1682.15	1416.95	1761.2	1923.55	102.85	963.05	1019.15	729.3	45.9	560.15	657.05
	340	5559	197.2	285.6	472.6	703.8	2214.25	1949.9	2265.25	2289.05	936.7	2085.9	1313.25	4940.2	1331.95	78.2	1402.5	2412.3	946.9	133.45	61.2	2413.15	2379.15	2363.85	141.1	593.3	994.5	1574.2	150.45	1849.6	1124.55	1735.7
	154.7	1503.65	210.8	196.35	1173.85	1237.6	209.95	1752.7	674.9	72.25	2286.5	2097.8	557.6	6775.35	1736.55	4245.75	2079.95	82.45	190.4	3255.5	1149.2	1788.4	43.35	85.85	93.5	251.6	334.05	2395.3	1373.6	735.25	917.15	134.3
	3297.15	94.35	188.7	374.85	1725.5	77.35	152.15	1027.65	7144.25	429.25	731.85	2060.4	82.45	4703.9	57.8	7463.85	1531.7	2237.2	2448	2311.15	1746.75	2370.65	1042.95	2758.25	4841.6	1386.35	1819.85	2746.35	441.15	2211.7	156.4	7341.45
	1041.25	3052.35	171.7	142.8	74.8	1616.7	7360.15	767.55	225.25	3351.55	575.45	6611.3	82.45	2234.65	4566.2	361.25	2088.45	617.1	1414.4	2685.15	1728.9	2798.2	2397	2248.25	624.75	90.95	1477.3	1740.8	153.85	1000.45	7094.95	2586.55
	204.85	1955	278.8	341.7	72.25	3832.65	77.35	1180.65	207.4	2072.3	378.25	376.55	196.35	4463.35	1945.65	47.6	2515.15	241.4	1836	1147.5	76.5	2247.4	150.45	2113.95	876.35	62.9	407.15	4360.5	2533	2864.5	1554.65	378.25
	743.75	1691.5	49.3	1462	1022.55	311.1	173.4	1423.75	3140.75	1803.7	1909.95	43.35	3332	4265.3	1132.2	617.95	1955.85	160.65	2637.55	4065.55	1762.05	2134.35	269.45	2384.25	5755.35	1660.9	1806.25	2815.2	2725.1	2226.15	798.15	5559
	305.15	1076.1	85	5357.55	1525.75	3453.55	4176.05	3436.55	4536.45	2935.9	6748.15	2050.2	2213.4	3558.1	1595.45	286.45	252.45	2298.4	1328.55	270.3	1897.2	2399.55	1996.65	2021.3	2408.9	153.85	2839.85	3525.8	421.6	203.15	1363.4	57.8
	85.85	1808.8	1244.4	2887.45	907.8	105.4	733.55	1581.85	119	3121.2	2580.6	1190.85	485.35	4314.6	4397.9	165.75	1926.95	6359.7	1113.5	7325.3	45.9	2165.8	130.9	2293.3	326.4	4714.95	712.3	4000.1	509.15	589.05	1098.2	3296.3
	1894.65	1150.05	383.35	72.25	2064.65	2152.2	854.25	1415.25	260.95	810.05	2394.45	4136.95	5507.15	1124.55	421.6	85.85	2113.95	4177.75	1963.5	2120.75	3483.3	2373.2	46.75	4462.5	3710.25	1584.4	4110.6	125.8	2867.05	42.5	1480.7	6232.2
	2290.75	216.75	252.45	410.55	3949.1	75.65	110.5	1445.85	727.6	2924	2210.85	3325.2	2252.5	7436.65	164.9	1056.55	1928.65	334.9	2652.85	159.8	2479.45	1547	1005.55	349.35	1496	84.15	2670.7	5047.3	776.9	1640.5	2397.85	3377.9
	76.5	965.6	1711.9	976.65	1865.75	2360.45	1519.8	1236.75	121.55	1051.45	1768	2482	2958	4584.05	1316.65	139.4	1983.9	898.45	2032.35	2814.35	344.25	299.2	131.75	2353.65	4330.75	45.9	847.45	356.15	659.6	746.3	1380.4	78.2
	935	513.4	1789.25	2911.25	2306.9	579.7	2383.4	4414.9	389.3	154.7	2045.95	241.4	67.15	3521.55	90.95	379.1	1258.85	1527.45	1218.05	163.2	6295.95	2935.9	495.55	197.2	45.05	219.3	3778.25	85.85	5213.9	59.5	1750.15	3004.75
	44.2	328.95	424.15	346.8	4008.6	830.45	821.95	8228	646	2437.8	1120.3	3632.9	2938.45	3688.15	377.4	57.8	241.4	286.45	437.75	1518.95	5092.35	2322.2	2261	1913.35	1029.35	2716.6	546.55	385.9	1413.55	1292	980.9	3185.8
	1169.6	49.3	66.3	89.25	804.95	1456.05	2177.7	1422.05	1902.3	3332	4592.55	6364.8	2448	821.95	426.7	1492.6	2666.45	458.15	126.65	3083.8	130.9	200.6	1490.9	934.15	5019.25	5410.25	4720.9	262.65	1671.1	647.7	3721.3	96.9
	4501.6	498.95	799	52.7	43.35	1374.45	4389.4	3055.75	86.7	4327.35	928.2	101.15	674.9	714	3133.1	230.35	2034.05	1760.35	46.75	3064.25	3621	1946.5	2148.8	693.6	348.5	1822.4	596.7	1945.65	1918.45	1532.55	1417.8	1152.6
	4178.6	3009.85	104.55	2771	954.55	1346.4	2747.2	1481.55	2684.3	4085.95	3280.15	5421.3	863.6	51	153.85	327.25	139.4	2294.15	1989	2232.1	1738.25	3869.2	1384.65	2490.5	2115.65	215.9	3014.1	2718.3	2466.7	1910.8	2943.55	507.45
	272.85	282.2	543.15	4146.3	211.65	7321.05	3997.55	3384.7	1674.5	3127.15	3111.85	3390.65	530.4	4844.15	113.9	617.1	1715.3	768.4	351.9	3476.5	591.6	654.5	3307.35	2544.05	975.8	2332.4	705.5	3317.55	79.9	6720.1	1596.3	2261
	900.15	83.3	1473.05	444.55	1463.7	1507.9	3689	82.45	106.25	816	241.4	1819	3529.2	2389.35	4782.1	53.55	3624.4	438.6	1311.55	229.5	217.6	872.1	1901.45	497.25	2658.8	2735.3	1951.6	1728.05	2035.75	644.3	391.85	4185.4
	45.05	2438.65	97.75	274.55	1326	85.85	4545.8	78.2	121.55	3779.1	2552.55	356.15	803.25	644.3	1014.9	2488.8	239.7	449.65	3434.85	224.4	982.6	2512.6	468.35	2317.95	3572.55	55.25	2538.1	3293.75	380.8	1527.45	804.95	68.85
	69.7	153	233.75	1980.5	2214.25	4440.4	4196.45	1091.4	2687.7	1014.05	3336.25	4745.55	2793.1	3203.65	643.45	1775.65	741.2	873.8	223.55	957.95	2538.1	2549.15	269.45	2305.2	3196.85	143.65	2260.15	184.45	1102.45	792.2	402.05	6232.2
	2085.9	915.45	1041.25	2864.5	1351.5	6134.45	3508.8	2971.6	98.6	2436.95	878.9	1539.35	1929.5	1190	2996.25	73.1	2187.9	1565.7	153	530.4	998.75	2304.35	164.05	2778.65	1431.4	3208.75	554.2	1518.95	2228.7	913.75	3313.3	1583.55
	283.9	1139	196.35	4506.7	266.9	266.05	1524.05	951.15	2035.75	4905.35	2436.95	770.95	4975.9	1483.25	2363	5688.2	2295	5985.7	346.8	453.9	996.2	2295.85	1807.1	1514.7	77.35	2502.4	1570.8	100.3	3515.6	2662.2	4367.3	1680.45
	68.85	1097.35	1919.3	1768	2226.15	497.25	3150.95	1135.6	51.85	2802.45	1929.5	3688.15	3340.5	6405.6	338.3	1076.95	2038.3	992.8	1224.85	1487.5	402.05	2737.85	44.2	2160.7	2397.85	2751.45	3026	3039.6	2056.15	827.9	750.55	1964.35
	459.85	2799.05	1255.45	421.6	1205.3	1400.8	2680.05	640.9	808.35	2387.65	3379.6	1537.65	3881.95	48.45	3649.05	5936.4	2032.35	53.55	2831.35	1552.95	215.05	1506.2	322.15	1460.3	682.55	1297.1	3980.55	135.15	1437.35	1722.1	1965.2	989.4
	136	2218.5	372.3	804.95	932.45	2761.65	3064.25	124.1	7792.8	7440.9	3664.35	2015.35	2013.65	468.35	3071.05	560.15	227.8	1442.45	3014.1	51.85	2805	2159	116.45	2155.6	4833.1	977.5	183.6	904.4	1104.15	845.75	917.15	268.6
	650.25	58.65	42.5	492.15	368.05	1891.25	3258.9	1374.45	103.7	5036.25	2490.5	3929.55	1644.75	7236.05	4839.05	55.25	2448.85	1808.8	776.05	85	2529.6	1461.15	1570.8	1924.4	1756.1	89.25	3495.2	1853.85	362.95	1341.3	1756.95	634.1
	149.6	147.05	86.7	668.1	1563.15	2006	6658.9	1218.05	897.6	1864.05	4745.55	258.4	7370.35	3601.45	355.3	47.6	1265.65	1728.9	85	1628.6	1944.8	2163.25	2982.65	1735.7	214.2	64.6	3553	897.6	244.8	770.1	211.65	2635.85
	160.65	1014.05	130.05	308.55	4265.3	2355.35	605.2	1027.65	60.35	3150.1	365.5	3077.85	4070.65	504.05	1690.65	1757.8	1912.5	3789.3	1184.05	3254.65	4504.15	1915.9	1455.2	1756.95	2635.85	2101.2	2844.1	2453.1	1209.55	59.5	2140.3	68
	222.7	3097.4	56.1	8101.35	186.15	4408.95	216.75	1558.9	2544.9	7451.95	2760.8	5891.35	734.4	4109.75	1021.7	633.25	1170.45	3298	818.55	3524.1	2714.05	1758.65	2283.95	990.25	258.4	364.65	2236.35	2043.4	2875.55	932.45	1299.65	372.3
	169.15	1309.85	460.7	124.95	606.05	1020.85	2714.9	2621.4	2944.4	4261.9	2637.55	3690.7	1734.85	282.2	854.25	5899	1727.2	97.75	1209.55	1650.7	641.75	1750.15	1425.45	1048.05	3454.4	2232.95	1723.8	810.9	1998.35	1942.25	1886.15	1304.75
	1727.2	4519.45	77.35	2623.95	1437.35	59.5	1076.1	984.3	2763.35	3533.45	1942.25	5669.5	3818.2	4424.25	2638.4	5729	1931.2	367.2	66.3	3263.15	1620.95	2607.8	711.45	2085.9	2913.8	3407.65	1166.2	3592.95	2342.6	1534.25	2385.95	391
	515.95	942.65	158.1	233.75	2679.2	1485.8	2318.8	2054.45	2529.6	4149.7	2225.3	941.8	3739.15	4038.35	3111.85	3622.7	1488.35	2555.1	2081.65	101.15	4009.45	1059.95	1023.4	1363.4	2304.35	2092.7	3427.2	930.75	5339.7	124.95	1943.1	4903.65
	2827.1	204	117.3	5710.3	2751.45	2365.55	266.9	1246.95	1967.75	3039.6	2613.75	4416.6	76.5	602.65	78.2	2417.4	1515.55	400.35	2467.55	2238.9	721.65	1944.8	368.9	5621.9	3111	2308.6	5345.65	1972	95.2	1020	1882.75	71.4
	912.05	4894.3	361.25	157.25	1109.25	123.25	1539.35	203.15	3035.35	502.35	3045.55	143.65	3842.85	1317.5	2384.25	3559.8	2347.7	721.65	2434.4	397.8	2816.05	1368.5	353.6	1164.5	1961.8	2300.1	2125	835.55	982.6	1780.75	1310.7	2069.75
	1627.75	97.75	390.15	117.3	181.9	3988.2	1900.6	5223.25	945.2	4219.4	158.1	3993.3	4350.3	156.4	650.25	2758.25	867.85	82.45	1986.45	300.05	2300.95	3117.8	1265.65	2428.45	570.35	70.55	551.65	2838.15	571.2	1322.6	1814.75	2397
	247.35	52.7	1225.7	1389.75	4392.8	1626.05	2441.2	1513	183.6	2340.05	70.55	840.65	1932.05	3536	2457.35	525.3	1739.1	961.35	929.9	1455.2	3460.35	1131.35	127.5	3298.85	1771.4	1581	796.45	1463.7	4732.8	1888.7	2000.05	2147.1
	52.7	68	1079.5	365.5	1836	1540.2	1518.95	2649.45	2227	56.95	2706.4	129.2	2338.35	3785.9	4751.5	4360.5	1150.05	1807.1	1314.95	2413.15	871.25	70.55	275.4	719.95	1777.35	67.15	3394.9	416.5	2716.6	2902.75	3559.8	1434.8
	1976.25	45.05	1596.3	510	96.9	338.3	1079.5	3296.3	66.3	3044.7	2798.2	1025.1	2743.8	2453.1	1826.65	2812.65	2827.1	699.55	2882.35	2040.85	5792.75	2414	1655.8	2898.5	274.55	57.8	2669	46.75	858.5	410.55	2953.75	54.4
	1058.25	820.25	2065.5	4629.95	125.8	1889.55	4811	2891.7	4394.5	1952.45	1938	3165.4	4311.2	2145.4	1695.75	2835.6	931.6	183.6	2554.25	2803.3	2317.1	2398.7	186.15	2170.05	1380.4	687.65	1346.4	1212.1	2633.3	156.4	1265.65	326.4
	1601.4	1445.85	326.4	1669.4	7468.1	1113.5	5197.75	1186.6	58.65	3668.6	2729.35	5978.05	3013.25	3139.05	2560.2	2585.7	2110.55	8270.5	1541.9	2817.75	4033.25	3287.8	1908.25	284.75	90.1	804.95	1943.95	2912.95	1960.95	2258.45	1077.8	116.45
	3048.95	3565.75	1330.25	913.75	369.75	2380.85	3422.95	3173.05	3076.15	79.9	4414.9	201.45	4743	5006.5	3435.7	3048.95	2111.4	1892.95	1190.85	104.55	2342.6	3329.45	130.9	2958	1660.9	2941	692.75	863.6	3849.65	753.1	1603.1	1541.9
	1880.2	1341.3	1284.35	185.3	2241.45	1175.55	3871.75	4473.55	3577.65	4871.35	2436.1	3842.85	3677.95	740.35	3670.3	1455.2	2263.55	1729.75	2615.45	2323.05	422.45	129.2	44.2	2363	1697.45	578.85	776.9	544.85	1945.65	4259.35	1054	219.3
	1146.65	2101.2	740.35	1570.8	368.05	2183.65	445.4	4957.2	289.85	90.1	2626.5	260.1	43.35	4391.95	4204.1	3730.65	2896.8	60.35	1456.05	1083.75	509.15	2126.7	68	2772.7	4652.05	3578.5	1706.8	102.85	2840.7	128.35	770.95	49.3
	436.05	45.9	464.1	281.35	303.45	50.15	3633.75	636.65	2741.25	154.7	2173.45	1204.45	6111.5	1917.6	2905.3	3196	3105.05	1738.25	1132.2	1551.25	1971.15	2927.4	2046.8	1668.55	4679.25	2461.6	2230.4	2358.75	1003.85	602.65	4854.35	1700.85
	288.15	1999.2	266.05	1124.55	3122.05	49.3	154.7	2177.7	2260.15	1541.05	7461.3	1455.2	3944.85	329.8	2211.7	2167.5	85	1475.6	3166.25	3237.65	2608.65	229.5	1534.25	2273.75	1575.9	2280.55	2103.75	2261	3316.7	920.55	367.2	2425.05
	96.05	446.25	1702.55	1881.05	4323.1	100.3	1978.8	2308.6	3045.55	3256.35	2524.5	2759.95	1588.65	5834.4	3070.2	1530.85	1722.1	1443.3	45.05	519.35	708.05	2310.3	361.25	2733.6	1736.55	5494.4	1207.85	1755.25	444.55	558.45	2084.2	45.9
	1762.05	1848.75	1401.65	1683.85	2366.4	1020.85	1050.6	2451.4	1898.9	2774.4	2176.85	2631.6	172.55	3943.15	853.4	3896.4	2703	1628.6	294.1	655.35	1394.85	195.5	1040.4	1975.4	224.4	3950.8	2389.35	2006.85	527.85	946.05	2336.65	539.75
	317.05	1745.05	4118.25	53.55	1735.7	61.2	1261.4	1230.8	2269.5	3706	1809.65	3162	1461.15	578	1945.65	5576.85	157.25	144.5	2665.6	63.75	1253.75	2496.45	3274.2	6709.05	2695.35	543.15	519.35	45.9	538.05	90.95	750.55	153
	97.75	1827.5	4431.05	7669.55	2291.6	2448	1739.1	237.15	2488.8	4719.2	2674.1	4607	1980.5	129.2	571.2	634.1	2028.95	1201.9	1829.2	2369.8	1851.3	180.2	634.1	3059.15	3252.95	63.75	776.9	1331.1	1147.5	2390.2	1423.75	69.7
	279.65	1009.8	1826.65	249.05	42.5	5856.5	338.3	1820.7	3555.55	3374.5	1717.85	3606.55	4312.9	3642.25	3616.75	2018.75	2323.05	283.05	667.25	865.3	193.8	1637.95	512.55	2796.5	2822	830.45	1763.75	1176.4	6533.1	1333.65	3071.9	1229.95
	61.2	2481.15	177.65	7389.05	2634.15	1719.55	2514.3	715.7	176.8	1376.15	2063.8	2011.1	7258.15	2413.15	1405.9	4512.65	99.45	480.25	1254.6	1556.35	388.45	2231.25	1382.1	234.6	1792.65	2183.65	2657.1	793.9	3332	1822.4	384.2	103.7
	154.7	71.4	155.55	100.3	1700	3436.55	1095.65	2481.15	4907.9	4262.75	3052.35	1547	3496.9	2538.1	93.5	1530	125.8	141.1	156.4	2841.55	99.45	2731.05	1670.25	67.15	2544.05	78.2	2555.1	796.45	2510.05	3390.65	1620.1	102
	1316.65	74.8	1996.65	2130.1	2337.5	175.95	1463.7	889.95	2928.25	1842.8	1504.5	1425.45	904.4	1807.1	1653.25	3646.5	1376.15	1226.55	2130.1	3243.6	7763.9	1956.7	486.2	2958.85	228.65	1728.05	741.2	2934.2	2136.05	1968.6	1346.4	656.2
	141.95	2368.1	766.7	176.8	877.2	3402.55	6696.3	1814.75	5374.55	3212.15	2904.45	96.9	4457.4	50.15	1638.8	2266.95	1907.4	1200.2	2627.35	174.25	3473.95	6484.65	2049.35	3468.85	2537.25	119	1902.3	2776.95	2391.05	1326	1348.95	53.55
	158.1	1126.25	7468.1	2014.5	3472.25	1520.65	288.15	1159.4	121.55	3074.45	3460.35	6199.05	4345.2	459	4550.05	961.35	1705.1	383.35	2420.8	2596.75	362.95	3000.5	2630.75	3207.9	2312.85	1445.85	669.8	1240.15	1071.85	249.9	1076.95	3464.6
	6180.35	334.05	434.35	1798.6	594.15	247.35	477.7	2514.3	3006.45	3379.6	3743.4	2104.6	4324.8	935.85	4692	63.75	6057.95	1570.8	68.85	2632.45	414.8	2694.5	368.05	1842.8	2756.55	2471.8	2189.6	2000.05	940.1	2313.7	667.25	853.4
	1200.2	1259.7	1107.55	2138.6	1492.6	2240.6	1708.5	1920.15	46.75	2619.7	2741.25	3537.7	4051.1	2614.6	1592.9	430.1	2482.85	1875.1	1558.9	1782.45	668.95	105.4	620.5	2142.85	57.8	1643.05	1171.3	621.35	2752.3	808.35	1491.75	1558.05
	624.75	2291.6	3842	114.75	589.9	1565.7	1413.55	2544.9	62.9	215.9	3485.85	4107.2	100.3	1887.85	1698.3	8027.4	118.15	135.15	324.7	2793.95	2238.9	203.15	1127.95	149.6	154.7	631.55	3842.85	3168.8	1247.8	1093.95	2293.3	1747.6
	3411.05	62.9	129.2	105.4	958.8	2731.9	2850.9	105.4	3275.9	150.45	1887	4152.25	3603.15	2538.1	229.5	3101.65	2737	1671.1	1793.5	94.35	430.1	59.5	48.45	1916.75	5731.55	3578.5	2263.55	750.55	1096.5	756.5	2170.05	417.35
	44.2	1870	741.2	45.9	1099.05	2303.5	2642.65	3586.15	2007.7	4375.8	1640.5	2283.95	4850.95	442.85	2627.35	7528.45	2482	172.55	239.7	368.05	2272.9	2896.8	102	2650.3	3198.55	2207.45	1991.55	1570.8	3196.85	1594.6	597.55	76.5
	2017.05	242.25	108.8	201.45	2514.3	3264	756.5	1388.05	386.75	2385.95	2653.7	3833.5	6579.85	2385.95	4091.05	1770.55	73.1	1166.2	1932.9	4200.7	3718.75	3377.9	149.6	2769.3	2714.05	3405.95	1639.65	1632	2898.5	1985.6	561	2403.8
	90.95	978.35	1677.9	2142.85	903.55	3398.3	861.05	2402.1	3506.25	1552.95	2165.8	2868.75	5136.55	3431.45	2629.05	2022.15	178.5	2270.35	3742.55	2108.85	268.6	3154.35	43.35	1990.7	2470.1	3262.3	3079.55	2481.15	1381.25	286.45	1818.15	493
	156.4	67.15	752.25	284.75	189.55	394.4	1818.15	980.05	4419.15	4935.1	1371.9	49.3	45.05	3257.2	3145	3687.3	2669	146.2	1609.05	2526.2	1811.35	1810.5	1152.6	170.85	1299.65	2391.05	1195.1	2395.3	2029.8	3609.95	904.4	391
	45.9	2032.35	820.25	672.35	1641.35	1643.05	2011.95	145.35	2426.75	640.05	5459.55	128.35	4446.35	59.5	2801.6	787.1	3215.55	1319.2	429.25	512.55	687.65	2113.95	249.05	2242.3	960.5	2248.25	2076.55	1883.6	1173	52.7	2443.75	63.75
	84.15	2878.1	1772.25	43.35	455.6	4613.8	1003	1205.3	3308.2	929.05	408.85	1108.4	3043.85	2479.45	4207.5	2932.5	2980.95	1935.45	1835.15	181.9	2833.9	87.55	475.15	113.9	68	94.35	3388.95	1756.95	1226.55	946.05	1017.45	1093.95
	2618	209.95	1653.25	5163.75	1130.5	7250.5	4932.55	1754.4	2672.4	2342.6	3020.05	2918.9	2833.9	2580.6	1774.8	1091.4	1667.7	477.7	614.55	1490.05	2142.85	1830.9	492.15	2264.4	2840.7	2370.65	2978.4	1577.6	595	43.35	2816.05	2094.4
	2427.6	1730.6	1620.95	118.15	566.95	68.85	582.25	1218.9	1495.15	3988.2	2374.9	3541.95	4512.65	107.95	2538.1	7283.65	1914.2	2410.6	1785.85	1462	339.15	2583.15	1399.1	2779.5	63.75	1360	1053.15	979.2	43.35	792.2	746.3	60.35
	2274.6	473.45	3208.75	1819	122.4	6222	3150.95	1807.1	2049.35	3894.7	1589.5	226.95	4125.05	2713.2	2342.6	1857.25	1659.2	361.25	1649	1060.8	4167.55	2728.5	7887.15	1333.65	1399.1	1025.1	2606.1	1704.25	2154.75	317.05	1778.2	125.8
	1185.75	2703	2766.75	286.45	910.35	944.35	1932.05	1720.4	4565.35	2184.5	3587	3936.35	3925.3	2882.35	1978.8	3320.1	46.75	328.95	3087.2	3652.45	255	7578.6	209.1	2165.8	2118.2	2946.95	1152.6	1150.9	2592.5	608.6	1725.5	214.2
	318.75	42.5	961.35	1710.2	1733.15	92.65	1958.4	2426.75	47.6	1387.2	2918.9	2103.75	3225.75	1021.7	5625.3	1936.3	2344.3	2162.4	2363.85	654.5	465.8	1909.1	1256.3	2172.6	2219.35	3251.25	1020.85	1319.2	1270.75	2610.35	1793.5	733.55
	66.3	2952.05	356.15	2209.15	97.75	159.8	913.75	280.5	714.85	2109.7	2439.5	5121.25	4135.25	6849.3	2750.6	3967.8	2522.8	1543.6	1981.35	2563.6	147.9	2141.15	1207.85	2999.65	3377.05	3274.2	2257.6	2318.8	2383.4	45.05	787.95	158.1
	446.25	92.65	78.2	461.55	324.7	76.5	1535.1	2612.05	485.35	3144.15	998.75	2053.6	3890.45	6250.05	3219.8	3119.5	1722.1	988.55	2142.85	2089.3	3818.2	89.25	147.05	3027.7	51	1473.9	562.7	2759.1	1557.2	259.25	239.7	2258.45
	445.4	313.65	70.55	3274.2	918.85	4785.5	498.95	2176	2830.5	53.55	2120.75	5955.1	3213.85	4560.25	2475.2	372.3	1924.4	2177.7	410.55	3096.55	1497.7	2177.7	387.6	3122.05	2067.2	51.85	1500.25	1255.45	626.45	1253.75	640.05	97.75
	1807.1	5942.35	2290.75	5980.6	884.85	413.95	3083.8	149.6	1994.95	3577.65	1348.1	1649.85	92.65	2808.4	972.4	3777.4	1926.1	1266.5	201.45	537.2	3379.6	2731.05	1123.7	2420.8	2337.5	1887.85	2011.95	1133.05	406.3	1779.05	1102.45	108.8
	80.75	2534.7	62.05	52.7	113.05	247.35	1216.35	1769.7	4024.75	4209.2	1349.8	1946.5	2668.15	871.25	2805	2168.35	2533	42.5	2653.7	5325.25	434.35	1101.6	498.1	3475.65	2260.15	2544.9	581.4	1160.25	2671.55	1055.7	1807.1	126.65
	60.35	106.25	56.1	2724.25	301.75	1539.35	3670.3	96.05	3026.85	198.05	1222.3	213.35	3523.25	68	1366.8	2430.15	50.15	2651.15	1625.2	2147.95	858.5	2101.2	330.65	867	66.3	2970.75	3345.6	668.1	3422.95	2061.25	1106.7	1142.4
	3142.45	929.9	1705.1	792.2	211.65	763.3	7729.9	3694.95	2734.45	2329	1439.05	463.25	2851.75	479.4	1938.85	5018.4	1903.15	178.5	62.05	143.65	53.55	2091.85	1156.85	2510.05	487.9	3099.95	2862.8	1690.65	3107.6	406.3	1170.45	2055.3
	42.5	915.45	311.95	1518.1	408	3815.65	1092.25	1266.5	2026.4	1682.15	3356.65	924.8	4691.15	136.85	2119.9	3445.05	1864.9	995.35	2756.55	3726.4	2477.75	2907.85	1037	2469.25	1600.55	122.4	2516	1669.4	3390.65	2094.4	1582.7	1615.85
	3680.5	48.45	1088.85	1397.4	44.2	2135.2	587.35	1319.2	1479.85	2708.95	4010.3	2391.05	1299.65	1349.8	281.35	2448.85	771.8	2354.5	226.1	1833.45	61.2	2952.05	1060.8	2279.7	74.8	2865.35	3061.7	1676.2	4125.05	562.7	83.3	2114.8
	5268.3	2419.1	3793.55	7981.5	874.65	68.85	1468.8	468.35	3037.05	4582.35	1753.55	4081.7	5815.7	176.8	3335.4	7319.35	2686	468.35	2369.8	2058.7	1513.85	3006.45	1009.8	51	710.6	2160.7	721.65	1456.9	3100.8	133.45	1300.5	2735.3
	2238.05	113.9	1581.85	3162.85	576.3	1496.85	1456.9	1146.65	3870.9	2088.45	3748.5	6589.2	3207.9	457.3	3480.75	1849.6	2776.1	108.8	1700.85	442	5202	2344.3	2062.1	2810.1	2832.2	2829.65	3031.95	896.75	3215.55	1845.35	1008.1	1949.9
	108.8	1005.55	3270.8	969.85	2009.4	63.75	1287.75	2269.5	2608.65	2861.95	3229.15	376.55	2455.65	168.3	2083.35	2170.9	2751.45	604.35	3213.85	58.65	164.05	3393.2	777.75	2473.5	814.3	3562.35	1417.8	1839.4	2964.8	566.95	611.15	44.2
	3564.9	1848.75	1105	3570.85	77.35	2438.65	3979.7	510.85	1736.55	2810.1	1858.1	1563.15	2871.3	527	2681.75	3099.95	2091	1101.6	3522.4	2277.15	494.7	2459.05	959.65	1826.65	2884.05	2460.75	906.1	2107.15	446.25	3715.35	71.4	1575.9
	136	3362.6	577.15	249.9	1183.2	311.1	481.1	1875.95	3865.8	4250	1273.3	2814.35	6668.25	1965.2	65.45	7083.9	3184.1	625.6	3959.3	3989.9	169.15	2400.4	67.15	4770.2	510	362.1	2275.45	664.7	3057.45	114.75	1727.2	1065.9
	61.2	1569.1	446.25	2301.8	156.4	4116.55	731.85	2502.4	2598.45	3827.55	1598	3332	4736.2	83.3	2298.4	4294.2	2217.65	833	1241	521.9	1343	2187.05	1042.95	1711.9	587.35	2978.4	1157.7	1087.15	1060.8	100.3	2078.25	170.85
	409.7	3235.1	669.8	150.45	636.65	2088.45	6096.2	2040	1592.9	47.6	2408.9	2187.05	4109.75	194.65	1498.55	3534.3	2191.3	424.15	120.7	2096.95	244.8	2689.4	366.35	2703	3623.55	2145.4	1621.8	935	1738.25	63.75	51.85	1419.5
	5165.45	105.4	2146.25	708.9	825.35	291.55	3099.1	958.8	44.2	2164.95	1926.1	2602.7	4580.65	875.5	429.25	4061.3	1885.3	2113.95	4646.1	680.85	161.5	2387.65	48.45	3020.05	2470.1	91.8	285.6	800.7	636.65	1353.2	650.25	1124.55
	3558.95	2186.2	521.9	3595.5	210.8	2473.5	2265.25	830.45	2703.85	3293.75	2867.05	1212.95	5812.3	2368.1	2790.55	3153.5	2439.5	3271.65	3328.6	629.85	2244	4539	1840.25	579.7	2294.15	584.8	3782.5	1928.65	1233.35	909.5	508.3	7206.3
	1020.85	84.15	82.45	791.35	115.6	1000.45	1538.5	3660.95	3083.8	1477.3	972.4	342.55	2214.25	1568.25	2915.5	4561.95	2009.4	55.25	3853.9	1962.65	1283.5	1744.2	374	1363.4	5427.25	3601.45	2918.9	703.8	2475.2	432.65	1556.35	186.15
	1411.85	1428.85	2374.05	43.35	391.85	85.85	2221.9	848.3	2289.9	2844.95	170.85	2697.05	1419.5	1394.85	539.75	2946.95	1375.3	162.35	493	3358.35	595.85	1629.45	1043.8	2859.4	3926.15	2742.95	3230.85	861.9	3469.7	3434.85	122.4	3808
	507.45	2900.2	2123.3	3628.65	895.05	665.55	1627.75	51	2381.7	2430.15	1824.1	3851.35	4582.35	886.55	5552.2	3366.85	1476.45	986	748.85	2159.85	1457.75	2629.05	283.05	2186.2	157.25	2440.35	2094.4	1031.9	1080.35	95.2	958.8	1722.1
	76.5	130.9	553.35	1547.85	397.8	110.5	1497.7	1849.6	2492.2	2750.6	520.2	2882.35	3138.2	3512.2	3910	2347.7	2110.55	126.65	2296.7	997.9	761.6	2897.65	53.55	83.3	1455.2	1893.8	1756.95	2397	2425.9	1433.95	478.55	76.5
	1796.05	143.65	628.15	150.45	675.75	1347.25	1071.85	1386.35	401.2	2153.9	2499	3419.55	4457.4	284.75	1416.1	245.65	2439.5	130.05	1307.3	1317.5	660.45	1280.1	2224.45	2532.15	856.8	75.65	611.15	572.05	923.1	3654.15	1640.5	3184.1
	46.75	756.5	2705.55	2137.75	461.55	4120.8	2589.1	1383.8	2382.55	3205.35	2517.7	3834.35	4597.65	59.5	890.8	3049.8	2595.05	379.95	3182.4	491.3	503.2	441.15	2343.45	3511.35	2145.4	3381.3	1149.2	1258	5645.7	399.5	1730.6	401.2
	1676.2	193.8	3434	2209.15	71.4	2126.7	66.3	2181.95	2221.9	2259.3	1715.3	2907	391.85	1820.7	3666.9	1937.15	2034.9	1815.6	362.95	1718.7	1637.1	2752.3	4293.35	1393.15	1752.7	304.3	960.5	1711.9	2958.85	2025.55	2607.8	289.85
	830.45	1010.65	765	3422.1	1099.9	794.75	1180.65	141.95	2085.05	2887.45	2762.5	943.5	2289.9	2507.5	2153.05	3679.65	159.8	908.65	1028.5	181.05	367.2	2096.1	1361.7	67.15	2505.8	102.85	707.2	807.5	1758.65	3835.2	1918.45	62.05
	2915.5	1118.6	3656.7	172.55	537.2	2113.95	2924	2440.35	2023.85	2592.5	3045.55	4488.85	7015.9	1882.75	1444.15	1643.9	1081.2	111.35	385.05	353.6	1270.75	54.4	1843.65	100.3	1434.8	317.05	1012.35	1497.7	2317.95	1405.05	2260.15	669.8
	1576.75	2026.4	1184.05	1660.05	1449.25	2270.35	1201.05	1166.2	1131.35	3119.5	3714.5	2343.45	2587.4	85	3847.1	107.1	163.2	2698.75	1660.9	623.05	1615.85	2450.55	159.8	2855.15	1140.7	184.45	2575.5	658.75	3363.45	1466.25	1721.25	79.05
	803.25	3994.15	2094.4	2125	45.9	1126.25	3286.95	1251.2	4558.55	1909.95	3579.35	5220.7	2654.55	6708.2	2939.3	196.35	2528.75	682.55	97.75	2406.35	309.4	3419.55	62.9	6358	3927.85	1351.5	476	1403.35	724.2	1067.6	1495.15	495.55
	321.3	60.35	1734	4469.3	97.75	1945.65	3706	456.45	929.9	3134.8	2909.55	46.75	114.75	3503.7	1643.05	4950.4	1921	2368.95	1779.9	4433.6	151.3	1305.6	714	278.8	1620.95	3294.6	2140.3	2148.8	3142.45	1082.9	1671.95	1610.75
	1171.3	4133.55	907.8	73.95	216.75	62.05	1714.45	1915.9	3243.6	1807.95	879.75	3247	157.25	3892.15	2690.25	3319.25	2147.1	138.55	1459.45	2773.55	409.7	56.95	112.2	183.6	548.25	139.4	323.85	1575.05	2504.1	764.15	1745.9	97.75
	109.65	1082.05	693.6	6829.75	1967.75	1722.95	2015.35	1082.9	3134.8	3122.05	1434.8	1020.85	4847.55	5569.2	4739.6	63.75	3113.55	130.05	85.85	297.5	1821.55	2363.85	6091.1	3391.5	2748.9	3022.6	2224.45	2991.15	6006.1	809.2	1970.3	699.55
	1765.45	6992.95	1498.55	2247.4	355.3	1886.15	2954.6	1096.5	2584	1419.5	3091.45	3568.3	1035.3	3004.75	2975	1427.15	1063.35	442.85	111.35	283.05	159.8	2697.9	697.85	1671.95	3026	971.55	1648.15	3428.05	2626.5	792.2	305.15	102.85
	903.55	1998.35	916.3	889.95	1178.1	2466.7	139.4	1805.4	3371.1	3840.3	1541.05	3260.6	1465.4	148.75	3283.55	4799.1	2309.45	186.15	294.1	2078.25	136	6228.8	1856.4	49.3	3316.7	53.55	464.95	153	2298.4	1596.3	1914.2	4324.8
	1892.1	510	897.6	1164.5	1951.6	724.2	3457.8	2459.05	893.35	2958.85	1404.2	1710.2	6196.5	85	2226.15	3139.05	5722.2	247.35	1938.85	359.55	536.35	120.7	357	5211.35	3596.35	2814.35	3957.6	693.6	2057.85	901	2017.9	1010.65
	4160.75	222.7	388.45	1471.35	532.95	79.9	282.2	2054.45	2455.65	3733.2	1348.1	189.55	755.65	1271.6	4080.85	4191.35	79.05	412.25	3252.95	927.35	96.05	3272.5	408	1072.7	2189.6	1453.5	834.7	1309	2833.9	501.5	42.5	1726.35
	267.75	2831.35	99.45	2085.9	136	991.1	1788.4	2471.8	473.45	3535.15	2325.6	3844.55	1442.45	532.1	2130.95	1620.1	3076.15	509.15	178.5	91.8	412.25	1590.35	7787.7	4796.55	3467.15	2292.45	3493.5	300.05	3423.8	917.15	1825.8	158.95
	447.95	125.8	617.1	243.1	3411.05	1277.55	1717.85	1416.1	1936.3	3445.05	1561.45	1759.5	49.3	322.15	587.35	109.65	1292.85	1919.3	1908.25	1984.75	1465.4	4975.05	3723.85	2382.55	3329.45	1193.4	88.4	1907.4	488.75	1383.8	62.05	112.2
	4514.35	2252.5	2462.45	118.15	105.4	1677.05	1909.1	840.65	3625.25	2419.1	1380.4	3575.95	5489.3	2298.4	3247	724.2	4762.55	1607.35	1065.9	3497.75	3414.45	957.95	244.8	3038.75	2291.6	1649	1582.7	695.3	43.35	589.05	2482
	43.35	1610.75	2374.9	4565.35	157.25	1538.5	3460.35	922.25	3353.25	3156.05	2849.2	550.8	392.7	2563.6	3331.15	62.05	810.9	1903.15	1526.6	3882.8	46.75	2489.65	1397.4	3911.7	357	1643.05	2900.2	1338.75	245.65	1500.25	1526.6
	521.05	4255.95	635.8	1959.25	1626.05	57.8	627.3	2521.95	2485.4	2993.7	1424.6	1242.7	4471	3302.25	3776.55	1344.7	2159	1624.35	656.2	3417.85	1571.65	2262.7	999.6	7831.9	2404.65	2711.5	2438.65	1089.7	865.3	89.25	1931.2
	3327.75	2809.25	1168.75	467.5	124.95	867	1314.95	1210.4	375.7	2904.45	3316.7	705.5	82.45	3309.9	1517.25	2731.05	1936.3	939.25	1264.8	224.4	209.95	2008.55	121.55	2246.55	1020.85	2732.75	1573.35	559.3	3887.9	5131.45	1585.25
	1088.85	1065.9	768.4	199.75	580.55	44.2	7748.6	3120.35	2756.55	8117.5	1576.75	5175.65	3433.15	3529.2	264.35	1813.05	1748.45	77.35	1948.2	224.4	1379.55	2928.25	222.7	2633.3	2662.2	2317.1	2754	689.35	748	1346.4	1089.7
	1962.65	8060.55	1539.35	797.3	112.2	1493.45	3972.05	1532.55	2664.75	4820.35	803.25	1713.6	1889.55	2613.75	1898.05	3184.1	2702.15	449.65	396.95	5035.4	56.1	3810.55	91.8	2619.7	3250.4	1892.95	582.25	1005.55	1856.4	1394.85	144.5
	902.7	3479.9	49.3	420.75	2077.4	2099.5	3071.05	169.15	1960.95	3037.9	765.85	1198.5	2368.1	500.65	4356.25	4548.35	6730.3	348.5	3626.1	668.95	391	7236.05	1194.25	2696.2	3264	2912.95	1975.4	924.8	4793.15	69.7	1110.95
	4090.2	773.5	4682.65	1282.65	2898.5	1779.9	234.6	2949.5	2256.75	1303.9	706.35	328.95	1794.35	47.6	3279.3	2576.35	3587.85	2600.15	290.7	4248.3	3139.9	1882.75	1365.95	6182.05	1458.6	733.55	623.05	2137.75	706.35	141.1	1279.25
	1589.5	1641.35	2533	787.95	324.7	3537.7	1155.15	975.8	1827.5	3742.55	1972	2593.35	546.55	4255.95	2969.05	2613.75	1692.35	503.2	1276.7	945.2	620.5	2307.75	2130.1	2250.8	1851.3	4204.1	470.9	1650.7	964.75	609.45	1060.8
	3628.65	504.9	3342.2	389.3	1239.3	87.55	1783.3	3490.95	2606.1	5665.25	1960.1	6371.6	4149.7	2285.65	3059.15	3049.8	57.8	296.65	2980.95	2611.2	2402.1	2380	1762.9	340	2592.5	2506.65	982.6	2110.55	2707.25	90.95	684.25
	353.6	729.3	1061.65	43.35	1421.2	1110.1	5688.2	1141.55	3026	4594.25	753.95	8083.5	49.3	4404.7	2711.5	4454.85	1598.85	1383.8	441.15	620.5	76.5	2557.65	844.9	87.55	474.3	691.9	2096.1	1269.9	3164.55	1045.5	636.65
	2802.45	125.8	3026	1718.7	467.5	1490.05	1865.75	2191.3	68	2387.65	3991.6	4233.85	63.75	946.05	4246.6	4347.75	1702.55	176.8	4187.95	1167.9	1088.85	5901.55	422.45	2711.5	3330.3	895.9	427.55	541.45	1925.25	1650.7	2455.65
	1693.2	54.4	3256.35	1278.4	255.85	1505.35	882.3	1948.2	162.35	4471	944.35	1812.2	125.8	2754.85	2391.05	2426.75	2261.85	422.45	3096.55	2677.5	116.45	2116.5	579.7	2313.7	2927.4	3873.45	469.2	2261	2316.25	834.7	1747.6
	79.9	71.4	42.5	1325.15	790.5	1738.25	1949.9	2832.2	2722.55	3808	1584.4	3839.45	1745.9	2050.2	2859.4	63.75	226.95	1102.45	1165.35	3541.95	1914.2	238.85	1742.5	7042.25	4329.05	4824.6	2980.95	1312.4	1531.7	471.75	2061.25
	111.35	592.45	255.85	328.95	235.45	1592.9	1024.25	771.8	1955.85	3337.1	3008.15	443.7	96.9	662.15	3530.05	1582.7	5508.85	1767.15	455.6	489.6	3481.6	83.3	130.05	2680.9	2864.5	651.1	1836.85	616.25	1916.75	1347.25	175.95
	178.5	980.05	1315.8	1632	62.05	2257.6	399.5	2051.9	2725.1	3410.2	784.55	321.3	1157.7	1819.85	2435.25	4577.25	1802	2004.3	1099.9	65.45	1035.3	2589.95	419.05	659.6	2392.75	3043.85	347.65	432.65	2627.35	124.1	1332.8
	107.95	1852.15	926.5	1575.05	521.9	198.9	1865.75	2660.5	852.55	4244.9	881.45	3546.2	561.85	2249.95	3322.65	606.05	287.3	907.8	3122.05	950.3	1383.8	2072.3	1955	850.85	2810.1	2013.65	2911.25	1807.95	1235.9	1984.75	2777.8
	5287	2805.85	3215.55	6009.5	3695.8	79.05	4295.9	3899.8	2459.05	187	1134.75	3607.4	63.75	2708.1	6993.8	2355.35	181.9	1281.8	2009.4	47.6	1634.55	6693.75	1571.65	3352.4	2427.6	2584.85	1217.2	543.15	544.85	1556.35	1959.25
	2923.15	1697.45	2089.3	963.05	501.5	1271.6	103.7	923.1	2618	3503.7	4294.2	3377.05	709.75	5006.5	2761.65	221	2439.5		1345.55	137.7	2901.9	2502.4	1386.35	2033.2	3523.25	2355.35	3549.6	1375.3	2288.2	137.7	2863.65
	6653.8	276.25	1059.95	880.6	1467.95	478.55	1552.1	446.25	2170.05	3939.75	4298.45	6147.2	2890.85	2286.5	1945.65	4080.85	1032.75		152.15	3762.95	2711.5	164.9	318.75	2482.85	3026.85	605.2	732.7	1037.85	2671.55	1717	1403.35
	1039.55	4195.6	409.7	903.55	1810.5	2593.35	2037.45	1747.6	2561.05	3887.9	1178.95	469.2	2353.65	1417.8	2659.65	2181.95	4064.7		2214.25	1722.95	582.25	742.9	1276.7	359.55	2180.25	1620.95	2093.55	58.65	1581	5835.25	2043.4
	51	369.75	1507.9	814.3	1361.7	1262.25	125.8	1425.45	2235.5	1928.65	1203.6	2510.05	2739.55	261.8	1372.75	1387.2	56.1		1529.15	390.15	289.85	3154.35	1787.55	819.4	7032.9	3048.95	1156.85	1568.25	3422.95	4357.1	1212.95
	60.35	1620.95	3028.55	8397.15	2196.4	2454.8	3384.7	1087.15	1836.85	2752.3	498.95	4227.05	1390.6	7793.65	86.7	2293.3	260.95		3771.45	3555.55	122.4	697.85	901.85	184.45	3653.3	4007.75	2210	1076.1	1923.55	124.95	107.1
	7932.2	3008.15	944.35	5056.65	442.85	2357.05	5994.2	476	1750.15	4408.95	958.8	962.2	2099.5	3140.75	62.9	2174.3	1600.55		4564.5	1830.9	240.55	1920.15	798.15	247.35	2462.45	191.25	1327.7	1691.5	796.45	1567.4	1045.5
	113.05	56.95	1045.5	1458.6	227.8	2960.55	71.4	235.45	2669.85	2152.2	1079.5	3519	2551.7	2620.55	2891.7	1936.3	6040.1		2825.4	1255.45	922.25	1974.55	486.2	2350.25	2694.5	3579.35	3053.2	2627.35	3207.9	229.5	1788.4
	5306.55	874.65	4924.05	1220.6	941.8	966.45	3159.45	2821.15	2079.95	3606.55	2232.95	1467.1	3827.55	1583.55	1177.25	2528.75	113.9		153	3256.35	176.8	277.95	150.45	175.95	1889.55	3553.85	45.05	3092.3	4134.4	940.95	1761.2
	50.15	171.7	318.75	1371.05	1467.1	1856.4	149.6	1061.65	3087.2	5246.2	1717.85	135.15	1234.2	1859.8	3022.6	6501.65	73.95		227.8	73.95	891.65	6187.15	423.3	6839.1	333.2	346.8	476.85	1911.65	1609.05	792.2	1257.15
	1830.05	927.35	2756.55	1345.55	582.25	1260.55	2402.1	4109.75	2954.6	1773.1	2171.75	3421.25	4568.75	2898.5	2877.25	3669.45	526.15		972.4	1202.75	45.9	6131.05	104.55	1514.7	3343.05	2920.6	612.85	1128.8	713.15	1319.2	1943.95
	92.65	69.7	7888.85	159.8	393.55	1989.85	7962.8	1153.45	2939.3	1751	2037.45	3055.75	1518.95	162.35	1992.4	187.85	683.4		1977.95	3111.85	64.6	706.35	213.35	60.35	1335.35	2293.3	3700.05	611.15	2823.7	2616.3	2597.6
	289.85	60.35	2159.85	286.45	56.95	1444.15	1402.5	876.35	3452.7	4517.75	2097.8	1159.4	872.1	1284.35	3593.8	4857.75	2730.2		2176.85	363.8		139.4	427.55	1452.65	1203.6	1680.45	1217.2	606.9	2392.75	1362.55	1688.95
	145.35	79.9	43.35	208.25	6532.25	1230.8	2097.8	1677.9	3756.15	345.95	1427.15	2170.9	175.95	141.95	2378.3	2384.25	215.9		3507.95	4002.65		198.9		125.8	2988.6	1174.7	2093.55	1647.3	2502.4	1686.4	193.8
	1061.65	1093.1	899.3	1573.35	243.95	2486.25	67.15	2631.6	1496.85	2462.45	2951.2	3763.8	727.6	67.15	2785.45	2692.8	1590.35		1164.5	3306.5		124.1		529.55	2820.3	3462.05	851.7	1401.65	2082.5	1059.95	350.2
	408.85	2454.8	742.05	50.15	2023.85	1506.2	272	1727.2	2750.6	1946.5	1340.45	1479.85	2632.45	386.75	3052.35	1696.6	1629.45		1642.2	3611.65		102		75.65	2047.65	6466.8	756.5	787.1	772.65	2395.3	1987.3
	859.35	109.65	991.95	2508.35	1603.95	1764.6	1465.4	2052.75	3482.45	4353.7	7191.85	4978.45	2079.1	136.85	1465.4	2105.45	266.05		1704.25	4490.55		3383.85		141.95	1485.8	2133.5	739.5	2423.35	1115.2	821.1	564.4
	154.7	516.8	769.25	6940.25	1826.65	1247.8	1764.6	2908.7	1915.9	3581.9	1781.6	2157.3	825.35	205.7	6720.95	1201.05	118.15		2446.3	2890.85		951.15		936.7	1212.95	593.3	1646.45	2056.15	5426.4	4336.7	3549.6
	789.65	1161.1	263.5	253.3	4283.15	2787.15	81.6	3892.15	1656.65	2118.2	1075.25	2317.1	47.6	186.15	3161.15	2852.6	2995.4		2421.65	1491.75		544.85		45.9	2767.6	3454.4	2117.35	1439.05	2834.75	108.8	884
	791.35	248.2	3482.45	3574.25	4636.75	1794.35	2680.9	3160.3	2680.9	3966.1	2986.9	1479	177.65	58.65	2929.95	3929.55	2465		208.25	544		45.05		501.5	2335.8	2707.25	798.15	628.15	2189.6	194.65	1407.6
	156.4	116.45	1297.1	73.95	2000.9	1280.1	1547.85	2764.2	5515.65	4135.25	1337.05	3219.8	89.25		2505.8	4240.65	309.4		2171.75	3354.1		1365.95		1017.45	2700.45	1387.2	1306.45	1085.45	2676.65	874.65	597.55
	398.65	3129.7	3188.35	44.2	1619.25	1167.9	2487.95	1755.25	2174.3	2479.45	1280.95	2241.45	154.7		3063.4	2071.45	5999.3		1798.6	1742.5		93.5		5930.45	3104.2	1972.85	1041.25	1656.65	1932.9	661.3	1892.95
	2039.15	1671.1	648.55	1812.2	205.7	168.3	66.3	1340.45	1390.6	4421.7	849.15	542.3	1862.35		660.45	2221.05	102.85		1912.5	4040.9		2994.55		78.2	1921.85	1794.35	520.2	2183.65	1048.05	1095.65	400.35
	88.4	3292.05	1426.3	56.1	851.7	1143.25	5859.9	776.9	3064.25	1490.05	2601.85	7415.4	242.25		1319.2	1491.75	51		102	4870.5		86.7		3057.45	772.65	813.45	628.15	1296.25	2215.95	75.65	381.65
	470.05	128.35	2098.65	5945.75	2242.3	1994.95	3055.75	1026.8	2386.8	215.05	975.8	2592.5	669.8		2363.85	1838.55	145.35		1875.1	202.3		166.6		2386.8	2883.2	1746.75	2624.8	1920.15	2268.65	946.05	62.05
	1144.1	195.5	1701.7	999.6	8012.1	2116.5	2480.3	4569.6	2605.25	2950.35	1038.7	3765.5	1229.95		606.9	2878.95	710.6		1008.1	367.2		49.3		4237.25	3332	2266.95	976.65	1681.3	2278	3060	2246.55
	114.75	1394.85	476.85	1409.3	539.75	3107.6	2603.55	2648.6	2431	4194.75	1207	1054.85	1508.75		3139.05	2082.5	248.2		3061.7	2054.45		55.25		3799.5	2313.7	2142	3006.45	143.65	2077.4	2482.85	603.5
	217.6	1952.45	1513	4951.25	68	1140.7	164.05	997.05	1637.1	3819.9	1354.9	2837.3	107.1		4210.05	2485.4	808.35		2771	238		63.75		2864.5	2495.6	1250.35	1752.7	3810.55	2591.65	2540.65	2288.2
	457.3	144.5	279.65	4098.7	260.1	1315.8	2111.4	131.75	3587	3015.8	3439.1	4144.6	1683.85		3882.8	2239.75	407.15		1423.75	661.3		347.65		2215.95	916.3	2445.45	2267.8	1020	2809.25	719.95	2273.75
	923.1	63.75	1807.95	2159	4013.7	85	1524.05	2431	2970.75	4062.15	1441.6	2204.9	73.1		3483.3	3196	212.5		2560.2	2371.5		635.8		108.8	623.05	556.75	1231.65	807.5	216.75	800.7	1683.85
	2728.5	698.7	1082.05	57.8	935	1686.4	2640.1	4804.2	2490.5	2685.15	1395.7	1534.25	1107.55		66.3	2913.8	152.15		3853.05	176.8		406.3		702.95	1345.55	816.85	238.85	67.15	1382.95	1828.35	1856.4
	56.95	3138.2	107.1	890.8	153	1360.85	3761.25	1677.9	1012.35	6474.45	2368.1	3597.2	1033.6		4522	52.7	401.2		1695.75	3351.55		745.45		130.9	3096.55	1796.9	844.05	1231.65	1182.35	4019.65	1645.6
	841.5	63.75	85.85	2861.95	1861.5	1815.6	114.75	1458.6	2158.15	3460.35	462.4	42.5	370.6		1249.5	2255.9	84.15		334.05	266.9		5201.15		2076.55	2040.85	2703.85	1116.05	894.2	813.45	848.3	1547
	3842.85	114.75	1387.2	2017.9	1243.55	3264	1031.9	1162.8	1331.1	173.4	1185.75	2772.7	71.4		3667.75	711.45	59.5		603.5	998.75		932.45		64.6	2637.55	2593.35	188.7	719.95	1439.9	2009.4	1320.9
	624.75	3606.55	832.15	4490.55	207.4	2191.3	895.9	1020	1385.5	3937.2	2646.05	2612.05	73.1		3585.3	2861.95	62.9		1161.95	214.2		345.95		73.95	2334.1	776.05	2119.9	1427.15	1306.45	2486.25	438.6
	217.6	93.5	975.8	416.5	897.6	1354.9	58.65	2841.55	1485.8	5788.5	1780.75	2891.7	711.45		2436.1	1960.1	47.6		204.85	1741.65		61.2		100.3	592.45	1730.6	2354.5	861.05	2456.5	358.7	688.5
	521.9	51.85	1674.5	1722.1	2444.6	1272.45	912.9	1660.9	3394.9	2972.45	2124.15	4601.9	70.55		2838.15	3201.1			1674.5	1706.8		818.55		68.85	3088.05	2273.75	53.55	820.25	2906.15	1857.25	2156.45
	1015.75	188.7	1026.8	1309	1876.8	1100.75	1235.05	1377	4024.75	3530.9	3042.15	901	42.5		2090.15	2055.3			4286.55	3266.55		2332.4		168.3	4085.95	1216.35	2538.95	1264.8	1830.05	2218.5	1530
	3579.35	827.9	2435.25	2444.6	1783.3	1730.6	1916.75	1201.9	1756.1	468.35	1009.8	686.8	226.1		1501.95	3175.6			79.05	3385.55		2821.15		68	4228.75	701.25	2867.05	528.7	2717.45	2133.5	614.55
	578.85	2005.15	646.85	372.3	2355.35	1797.75	7211.4	3942.3	3780.8	4266.15	1432.25	3422.1	66.3		2626.5	1844.5			1428.85	64.6		3707.7		369.75	3906.6	3910.85	3170.5	1416.95	1942.25	3255.5	794.75
	1140.7	564.4	1081.2	59.5	1717.85	1536.8	786.25	3016.65	3280.15	1964.35	1891.25	3858.15			6476.15	5251.3			212.5	2691.95		340.85		139.4	4572.15	2319.65	3577.65	668.1	2193	2305.2	1641.35
	1012.35	102.85	3466.3	371.45	3357.5	1704.25	981.75	4482.05	1864.05	2289.9	848.3	1412.7			5240.25	3035.35			1995.8	477.7		3522.4		79.9	204	2020.45	2138.6	674.9	950.3	2735.3	1446.7
	45.05	3938.9	2356.2	105.4	6816.15	641.75	2040	4375.8	1309.85	3854.75	1641.35	339.15			735.25	2758.25			998.75	63.75		2724.25		381.65	3581.9	3112.7	1915.05	2162.4	2567	1910.8	221
	192.1	1180.65	1834.3	195.5	1047.2	595	1359.15	166.6	1637.95	1857.25	2049.35	67.15			2075.7	2068.9			2927.4	2102.9		94.35		56.95	3525.8	2108	1972.85	1583.55	724.2	2595.05	1671.95
	1575.9	1673.65	5577.7	152.15	42.5	1401.65	531.25	1474.75	2447.15	1338.75	2614.6	4338.4			43.35	3529.2			6169.3	290.7		2095.25		44.2	2335.8	1241.85	1152.6	662.15	739.5	1936.3	1807.1
	520.2	1348.1	3179.85		84.15	1579.3	5961.9	1433.95	1975.4	6573.9	1150.05	2257.6			1653.25	1751.85			5925.35	8134.5		125.8		105.4	1214.65	3435.7	369.75	1093.95	2833.9	555.9	2402.95
	1678.75	378.25	2621.4		2178.55	1606.5	3300.55	1892.1	2687.7	3109.3	1581	2389.35			331.5	3028.55			2268.65	1439.9		583.1		88.4	3503.7	2142.85	870.4	2375.75	1326.85	1337.9	1784.15
	596.7	75.65	1168.75		70.55	2311.15	4228.75	1514.7	2936.75	3349.85	4210.05	1962.65			1780.75	3266.55			2120.75	241.4		43.35		431.8	6429.4	3038.75	3584.45	2198.95	2550	652.8	1837.7
	906.1	1056.55	1590.35		1144.1	2585.7	748.85	3983.1	185.3	3611.65	1265.65	473.45			115.6	4675			1881.05	66.3		1499.4		2145.4	2198.95	2672.4	1882.75	864.45	3073.6	171.7	1851.3
	1157.7	3165.4	1592.05		1903.15	3677.1	3436.55	1955.85	982.6	3135.65	2253.35	547.4			2198.1	7938.15			2309.45	333.2		72.25		2392.75	629	1184.9	482.8	952	2960.55	603.5	761.6
	969.85	154.7	283.9		52.7	752.25	1326.85	3177.3	1853.85	4014.55	3569.15	187.85			429.25	4812.7			4576.4	267.75		113.05		2852.6	3526.65	1069.3	3026.85	1003.85	788.8	883.15	2028.95
	2030.65	212.5	1484.95		335.75	892.5	1864.9	676.6	2563.6	2537.25	1139	52.7			2935.9	1567.4			1991.55	467.5		47.6		2092.7	2739.55	2334.1	1796.05	578.85	2267.8	2952.05	1828.35
	44.2	248.2	321.3		1142.4	1525.75	2092.7	47.6	2572.95	3196.85	1827.5	2571.25			2176	2339.2			2003.45	2985.2		79.05		48.45	765	598.4	2184.5	1790.1	2064.65	739.5	1773.1
	2732.75	1218.05	5463.8		1762.05	2092.7	2896.8	2313.7	1702.55	4075.75	1005.55	436.9			2872.15	2703.85			2193.85	448.8		1445.85		376.55	2028.1	1526.6	548.25	1781.6	3251.25	701.25	1687.25
	5740.9	447.95	1054.85		3371.1	130.05	77.35	964.75	2816.9	2491.35	1354.05	3201.1			1870.85	5508			2589.1	67.15		149.6		49.3	2068.9	116.45	374	915.45	3257.2	5386.45	987.7
	124.1	4133.55	2414		2777.8	1227.4	2949.5	3176.45	3069.35	3378.75	670.65	196.35			2159.85	4652.05			219.3	1509.6		62.9		620.5	153	2041.7	2287.35	873.8	2191.3	1759.5	1867.45
	145.35	850	1581		1223.15	1339.6	1620.1	1976.25	3745.95	3595.5	1715.3	125.8			2317.95	2527.05			99.45	2380.85		277.95		1994.1	1734	614.55	825.35	1431.4	1930.35	355.3	3212.15
	3436.55	7242.85	613.7		575.45	2204.05	1042.1	956.25	3610.8	1059.95	2178.55	496.4			1232.5	392.7			2288.2	2004.3		138.55		1041.25	2151.35	3421.25	2028.1	2210.85	1550.4	2560.2	891.65
	221.85	757.35	2485.4		751.4	767.55	1836.85	3048.1	2943.55	52.7	2655.4	527			1834.3	2429.3			965.6	102.85		54.4		45.9	1025.1	2916.35	1154.3	872.1	884	1973.7	608.6
	6143.8	4965.7	470.9		969	1407.6	2427.6	1021.7	912.9	6047.75	1631.15	6927.5			650.25	2241.45			276.25	827.05		286.45		3749.35	440.3	2560.2	1480.7	944.35	2423.35	2197.25	2099.5
	1929.5	459.85	4184.55		64.6	2068.05	812.6	1958.4	3145	1557.2	1919.3	782.85			2048.5	3797.8			205.7	893.35		56.95		1416.95	2497.3	3105.9	3235.1	2481.15	3014.1	1823.25	1482.4
	691.05	609.45	1484.1		2312	2340.05	470.05	3144.15	1464.55	892.5	1601.4	3841.15			1978.8	1498.55			50.15	1479.85		1494.3		1156	2929.1	813.45	3216.4	1110.1	1337.9	2275.45	199.75
	172.55	2798.2	1839.4		576.3	2093.55	950.3	2769.3	2638.4	2892.55	352.75	242.25			2147.1	2033.2			995.35	905.25		2059.55		1286.05	584.8	3054.05	3287.8	1123.7	3679.65	1239.3	1549.55
	1179.8	154.7	2894.25		2734.45	1735.7	3989.9	822.8	1442.45	1320.05	2121.6	351.9			1301.35	1155.15			1262.25	107.1		2079.95		1097.35	881.45	1484.1	1152.6	1087.15	2799.9	2327.3	1745.9
	776.9	43.35	1164.5		2513.45	256.7	1140.7	2237.2	1399.1	3959.3	3151.8	2476.9			138.55	1957.55			1031.05	872.1		1959.25		1116.05	1817.3	943.5	2369.8	904.4	2938.45	3609.95	1161.95
	417.35	656.2	2221.05		92.65	1561.45	3270.8	1509.6	1624.35	3564.9	792.2	1048.9			3496.05	1733.15			1210.4	206.55		326.4			2637.55	2310.3	1784.15	661.3	2283.1	4595.95	454.75
	639.2	123.25	944.35		555.9	1399.95	1882.75	2842.4	2372.35	2654.55	854.25	164.9			92.65	1450.1			169.15	116.45		1878.5			804.95	1205.3	3496.9	1518.95	573.75	2033.2	958.8
	165.75	546.55	890.8		2209.15	2761.65	3837.75	1653.25	3241.05	2443.75	1048.9	123.25			429.25	835.55			188.7			244.8			1212.1	46.75	3179	1952.45	2838.15	1118.6	1290.3
	194.65	3332.85	453.9		869.55	1208.7	628.15	1095.65	1433.95	1681.3	648.55	125.8			3110.15	496.4			617.1			1944.8			2244.85	3824.15	2606.1	1683	1810.5	165.75	2210.85
	209.1	2711.5	626.45		45.9	2000.05	1502.8	4334.15	2921.45	3640.55	1199.35	3932.1			2586.55	564.4			326.4			476			3992.45	2952.9	2776.1	1998.35	3320.95	1494.3	1167.9
	89.25	2084.2	1099.9		2836.45	133.45	833	113.05	1442.45	4196.45	1020	2147.95			2388.5	804.95			782			462.4			2074	3302.25	1467.95	1946.5	2209.15	4123.35	1295.4
		1087.15	3753.6		4506.7	369.75	1692.35	1683	3371.1	4896.85	402.9	145.35			1600.55	796.45			763.3			212.5			685.1	1828.35	802.4	1058.25	2381.7	1037	808.35
		1413.55	5909.2		682.55	1558.05	2579.75	1020.85	1626.05	1992.4	53.55	3363.45			139.4	121.55			669.8			1144.95			3201.95	2190.45	2232.1	949.45	1104.15	534.65	681.7
		1892.1	2684.3		1355.75	793.9	3942.3	5347.35	817.7	2974.15	2057	612			2027.25	76.5			270.3			431.8			2000.05	1220.6	1923.55	2092.7	838.95	1262.25	1694.05
		509.15	65.45		1586.1	2346.85	795.6	2013.65	796.45	425	1447.55	439.45			2443.75	130.9			114.75			1055.7			1280.95	1315.8	3744.25	305.15	2712.35	1142.4	543.15
		794.75	47.6		1001.3	663.85	1511.3	94.35	3430.6	804.1	1043.8	1356.6			123.25	71.4			105.4			147.05			2168.35	1022.55	954.55	198.05	848.3	4983.55	1430.55
		118.15	651.95		1281.8	974.95	2000.9	221.85	2030.65	3115.25	3879.4	2829.65			413.1				71.4			777.75			3450.15	193.8	1252.9	980.9	460.7	679.15	1533.4
		1754.4	996.2		1821.55	624.75	51.85	801.55	340	3157.75	650.25	167.45			2244.85							288.15			2844.1	746.3	2850.9	556.75	899.3	1059.95	71.4
		492.15	568.65		1648.15	1519.8	3608.25	63.75	4051.1	2623.95	2319.65	3213.85			952							210.8			437.75	1123.7	1258	1649	3629.5	3077	1686.4
		58.65	3726.4		1584.4	3058.3	67.15	1265.65	977.5	2331.55	3700.9	4222.8			2737.85										3053.2	2649.45	4377.5	3038.75	1881.05	87.55	142.8
		102.85	1013.2		1367.65	6995.5	81.6	2072.3	1632	5154.4	1252.9	50.15			123.25										2751.45	515.1	1234.2	861.05	2716.6	600.1	481.95
		502.35	63.75		964.75	1952.45	4715.8	513.4	3094.85	3692.4	3844.55	842.35			884										2350.25	2198.95	3615.9	1265.65	3870.05	338.3	1764.6
		181.05	1355.75		459.85	1719.55	1247.8	7603.25	1192.55	1479	1329.4	96.05			3190.05										633.25	367.2	2374.9	56.1	3353.25	920.55	820.25
		4304.4	679.15		107.1	136	80.75	1624.35	903.55	4364.75	3456.95	154.7			2456.5										1561.45	1703.4	739.5	3102.5	889.1	2724.25	975.8
		56.95	2786.3		697	433.5	45.05	1728.05	4346.05	2098.65	2127.55	79.05			3955.9										916.3	2293.3	953.7	2048.5	3461.2	1983.9	1916.75
		446.25	2167.5		2577.2	3897.25	1981.35	1195.95	844.9	3198.55	2644.35	3428.05			44.2										3476.5	4038.35	2398.7	3814.8	2698.75	58.65	1362.55
		688.5	2040		2181.95	2507.5	61.2	2691.95	6596	343.4	1042.1	1212.1			1677.9										2980.95	500.65	1938.85	1879.35	1992.4	3990.75	1093.95
		48.45	687.65		689.35	1715.3	2563.6	1643.9	1210.4	1436.5	2951.2	48.45			2260.15										2179.4	1281.8	446.25	934.15	755.65	2014.5	623.05
		436.05	3231.7		2485.4	460.7	4954.65	2446.3	1261.4	1069.3	3199.4	345.95			458.15										2619.7	3598.9	1331.95	1938	1824.95	166.6	1556.35
		51	1947.35		1245.25	1909.1	2844.1	3693.25	524.45	2696.2	587.35	3056.6			779.45										3154.35	742.05	1913.35	2050.2	2842.4	2044.25	45.05
		3311.6	3267.4		851.7	426.7	90.95	2307.75	1011.5	4269.55	1320.9	7710.35			1178.95										853.4	2964.8	2598.45	1895.5	77.35	1040.4	436.05
		3538.55	1274.15		1626.05	475.15	1756.95	4034.1	1129.65	2893.4	495.55	53.55			4111.45										3162.85	2520.25	693.6	1076.1	1557.2	1071	718.25
		2093.55	93.5		4967.4	1148.35	44.2	6998.05	2310.3	2247.4	1732.3	2324.75			909.5										3139.05	1637.1	2493.9	1064.2	3323.5	2931.65	1138.15
		1793.5	1620.1		2196.4	580.55	3235.1	3301.4	2246.55	1048.05	886.55	63.75			1729.75										1538.5	2875.55	2596.75	583.95	3396.6	722.5	83.3
		2333.25	634.95		556.75	212.5	64.6	4277.2	2078.25	1420.35	111.35	4093.6			291.55										991.1	2061.25	1564.85	1871.7	1130.5	667.25	1030.2
		1598	1217.2		1126.25	136	2845.8	1951.6	265.2	1854.7	1926.95	419.05			2940.15										2470.1	629.85	74.8	989.4	2312	487.05	1898.05
		78.2	1955		1063.35	369.75	680.85	2784.6	5256.4	2737	2077.4	994.5			2794.8										52.7	703.8	480.25	2525.35	790.5	567.8	1456.05
		92.65	4126.75		3184.1	933.3	243.1	1274.15	3013.25	1567.4	1584.4	392.7			1210.4										3886.2	1038.7	828.75	1039.55	2707.25	1158.55	447.95
		236.3	2333.25		3485	1482.4	94.35	2368.1	1353.2	476	1269.05	59.5			1366.8										43.35	2168.35	2652	1194.25	956.25	1700.85	1705.1
		65.45	1452.65		50.15	974.1	379.1	2731.9	3025.15	1782.45	6058.8	2370.65			151.3										1738.25	2731.05	999.6	1664.3	2956.3	1065.9	46.75
		3676.25	1698.3		1462	1461.15	139.4	2997.95	7264.95	1243.55	279.65	878.05			1989.85										3387.25	532.95	113.05	1279.25	2414	1212.1	116.45
		78.2	1688.95		1915.9	51.85	134.3	866.15	1832.6	436.9	3025.15	249.05			693.6										1885.3	3058.3	2288.2	3397.45	138.55	779.45	128.35
		165.75	1408.45		3306.5	594.15	1825.8	934.15	3031.95	1246.1	1513.85	220.15			255.85										2205.75	1904	1637.95	53.55	1813.05	3406.8	1150.05
		3799.5	2146.25		1178.1	1162.8	273.7	1537.65	1377.85	794.75	1368.5	464.1			640.05										302.6	2978.4	2936.75	1373.6	1905.7	1839.4	1103.3
		488.75	2151.35		459	2542.35	125.8	473.45	1304.75	521.9	1803.7	1580.15													453.9	1303.9	2736.15	73.95	2839.85	2218.5	480.25
		159.8	249.05		1602.25	772.65	2937.6	2455.65	869.55	45.05	986.85	1391.45													759.05	3662.65	760.75	2175.15	333.2	2835.6	1604.8
		79.9	1245.25		3128.85	468.35	2831.35	863.6	2679.2	167.45	1424.6	2321.35													1160.25	780.3	7277.7	1477.3	3106.75	1047.2	1539.35
		3700.05	473.45		1520.65	949.45	95.2	2123.3	1005.55	69.7	1135.6	906.95													2710.65	2288.2	2919.75	2459.05	95.2	1022.55	1049.75
		336.6	1366.8		1932.9	218.45	978.35	831.3	1393.15	68	3656.7	73.1													370.6	1378.7	889.1	656.2	2843.25	1243.55	1634.55
		186.15	1414.4		2332.4	2040.85	2714.9	1684.7	3472.25		1560.6	199.75													2360.45	3119.5	636.65	3699.2	1597.15	1316.65	1250.35
		3550.45	439.45		181.05	175.95	1694.05	1335.35	3530.9		5138.25	69.7													1750.15	684.25	1080.35	2042.55	1184.9	287.3	1686.4
		2777.8	3587		963.9	93.5	3376.2	2192.15	1417.8		808.35	74.8													4058.75	181.9	1847.9	1813.05	419.05	2997.1	89.25
		249.9	3323.5		916.3	664.7	160.65	1292.85	1450.95		413.1														3672.85	3939.75	413.1	770.95	55.25	44.2	1194.25
		48.45	1151.75		1074.4	1671.1	2445.45	851.7	2438.65		2958														918.85	1298.8	879.75	1552.95	2221.05	1451.8	52.7
		51	3300.55		901.85	1847.05	101.15	2881.5	1221.45		745.45														3033.65	2172.6	3270.8	782.85	1213.8	2581.45	1214.65
		56.1	2138.6		3636.3	91.8	147.9	1224	2187.05		4477.8														1701.7	931.6	4355.4	464.95	3616.75	170	2223.6
		78.2	45.9		1765.45	73.95	906.95	3289.5	2590.8		934.15														2900.2	864.45	2249.95	1739.1	864.45	2096.1	2079.95
		130.05	2587.4		3328.6	113.9	3311.6	3607.4	1011.5		1751.85														670.65	797.3	965.6	792.2	2884.9	1219.75	1125.4
		56.1	544.85		2996.25	143.65	53.55	3589.55	1454.35		2261.85														2126.7	1709.35	1454.35	748	2327.3	654.5	1047.2
		171.7	719.1		708.05	661.3	1344.7	302.6	1847.05		568.65														637.5	1823.25	2119.9	937.55	835.55	632.4	2148.8
		923.1	540.6		2984.35	421.6	435.2	3360.05	875.5		1314.95														2868.75	1365.1	2664.75	942.65	377.4	246.5	353.6
		257.55	1066.75		2159.85	2476.9	5330.35	58.65	1609.9		1932.05														572.05	839.8	2652	638.35	966.45	2725.95	85
		1338.75	7579.45		1776.5	2572.1	2685.15	1671.1	2549.15		2592.5														3133.95	554.2	2006.85	2127.55	6436.2	2025.55	468.35
		68	481.95		1595.45	152.15	2809.25	858.5	1085.45		1344.7														3048.95	1064.2	1638.8	4046.85	1046.35	1348.1	768.4
		412.25	2255.05		520.2	1141.55	2938.45	1025.1	3247		306.85														1333.65	2723.4	2067.2	1058.25	1770.55	1745.9	1720.4
		226.95	1387.2		1915.05	1192.55	1835.15	1503.65	1155.15		1972														1448.4	719.1	2312	1409.3	3629.5	1602.25	1753.55
		1265.65	1757.8		1159.4	68.85	3113.55	204	1279.25		1926.1														2352.8	3128.85	2470.95	1171.3	2481.15	662.15	640.9
		942.65	1163.65		1528.3	590.75	4023.9	2232.1	1688.1		1343.85														3143.3	1841.1	1351.5	3006.45	1223.15	1405.05	1643.05
		1159.4	759.05		1044.65	58.65	2145.4	2448	2330.7		1832.6														695.3	328.1	2320.5	532.95	3677.95	1415.25	1084.6
		521.9	2015.35		897.6	1553.8	795.6	900.15	1615.85		1604.8														4025.6	2378.3	1444.15	1843.65	1133.9	3506.25	340.85
		459.85	1156.85		44.2	430.1	4799.95	1082.9	1042.95		2045.95														1344.7	1289.45	279.65	2136.05	1977.1	3210.45	1945.65
		1383.8	5032		1112.65	175.95	1752.7	65.45	273.7		3139.05														872.95	888.25	118.15	1305.6	348.5	6044.35	394.4
		558.45	1376.15		2549.15	513.4	5206.25	3258.9	1217.2		1255.45														963.05	1212.95	1479	1351.5	1498.55	3189.2	1428
		85.85	1666.85		139.4	374	126.65	2261.85	622.2		1083.75														836.4	250.75	3062.55	669.8	2091.85	3312.45	696.15
		94.35	325.55		701.25	801.55	1250.35	260.1	691.05		1077.8														1408.45	2242.3	3516.45	1114.35	2873	107.95	177.65
		70.55	242.25		1146.65	3226.6	1498.55	1800.3	606.9		2476.05														589.05	2455.65	762.45	812.6	1405.9	1631.15	44.2
			1438.2		1630.3	525.3	1065.05	110.5	260.95		1597.15														748.85	90.95	1150.05	1615.85	1577.6	3003.05	1743.35
			2434.4		2747.2	1471.35	1482.4	1300.5	707.2		1626.9														1093.1	542.3	1582.7	1824.95	3859	45.05	1822.4
			1035.3		1923.55	782	4423.4	1425.45	404.6		1592.9														2777.8	2655.4	2409.75	1389.75	1878.5	495.55	713.15
			2447.15		42.5	94.35	1165.35	1185.75	498.95		4270.4														3192.6	3026.85	752.25	859.35	146.2	287.3	1663.45
			5374.55		3247.85	65.45	6171.85	2753.15	125.8		739.5														1880.2	144.5	464.1	420.75	76.5	2785.45	1949.05
			518.5		1678.75	86.7	307.7	2560.2	113.05		396.1														2821.15	3728.1	2102.05	1568.25	128.35	618.8	1514.7
			3485.85		2855.15	107.95	107.1	2398.7	186.15		3755.3														1338.75	3289.5	3538.55	1211.25	59.5	865.3	659.6
			2428.45		1688.1	514.25	252.45	4496.5	80.75		3042.15														446.25	2366.4	1888.7	965.6	2201.5	1286.9	1397.4
			567.8		341.7	403.75	4801.65	629.85			1660.9														1236.75	2026.4	2042.55	654.5	2595.9	3430.6	1581.85
			1550.4		358.7	180.2	3598.05	697			1365.95														2323.9	2108	723.35	1088	2703	2606.95	714
			2384.25		1575.9	56.1	2457.35	1559.75			4021.35														2501.55	459	65.45	1161.95	895.9	4088.5	1846.2
			1144.1		386.75		1175.55	779.45			1364.25														95.2	1258	555.05	1817.3	847.45	123.25	1861.5
			1033.6		1146.65		2224.45	1832.6			1101.6														2708.1	1972	5116.15	692.75	838.95	975.8	1621.8
			1025.1		1703.4		2508.35	3543.65			1515.55														136	3693.25	474.3	1392.3	1884.45	2560.2	135.15
			169.15		2143.7		3807.15	2725.95			4052.8														2833.9	3152.65	566.1	1819	1337.9	1864.05	1675.35
			1756.95		1988.15		96.9	377.4			2226.15														2110.55	1881.9	1263.1	475.15	2431.85	764.15	1472.2
			1530		2682.6		195.5	1600.55			622.2														2121.6	2615.45	124.95	1697.45	343.4	52.7	3889.6
			128.35		2554.25		1796.9	1702.55			1858.1														1909.95	489.6	686.8	1126.25	2658.8	833	1230.8
			776.05		541.45		402.05	609.45			916.3														331.5	2410.6	1694.9	1031.9	206.55	788.8	935
			3984.8		2195.55		481.1	1292			757.35														1270.75	946.9	2496.45	2141.15	2314.55	1256.3	1713.6
			1296.25		4231.3		129.2	1940.55			2826.25														467.5	2132.65	678.3	2447.15	2446.3	2725.1	1858.1
			2607.8		187		51	1592.9			1809.65														1987.3	1235.9	1222.3	242.25	1330.25	480.25	1930.35
			1344.7		1595.45		450.5	1171.3			2742.95														1531.7	1651.55	447.95	1921.85	3459.5	1346.4	106.25
			2138.6		1947.35		872.95	767.55			3281														2844.95	3341.35	2992	2296.7	969.85	3539.4	1248.65
			382.5		6303.6		46.75	1551.25			1433.95														1190	3355.8	1000.45	1144.95	54.4	2437.8	2090.15
			2248.25		2308.6		1531.7	1223.15			1846.2														494.7	2440.35	948.6	1888.7	284.75	581.4	1391.45
			1261.4		980.9		987.7	274.55			819.4														417.35	3471.4	3875.15	988.55	2346.85	2634.15	662.15
			2304.35		1876.8		319.6	244.8			407.15														478.55	1286.9	352.75	797.3	2380	79.05	1498.55
			1612.45		109.65		291.55	143.65			1105														969.85	1938.85	451.35	2952.05	3549.6	143.65	1294.55
			2565.3		688.5		184.45	179.35			3346.45														442.85	3624.4	4579.8	3088.05	2566.15	48.45	708.05
			1499.4		42.5			199.75			1156														419.05	3396.6	2771	604.35	578	49.3	793.05
			1555.5		2207.45			150.45			1598														459	2700.45	2327.3	906.95	881.45	332.35	378.25
			787.95		1165.35			87.55			3157.75														218.45	2918.9	88.4	1236.75	4533.05	3969.5	2221.05
			1908.25		88.4						2514.3														65.45	3537.7	1958.4	799	884	919.7	1830.9
			1661.75		6312.95						1046.35														188.7	55.25	1581	524.45	73.95	555.9	1000.45
			1637.95		1722.1						1337.9														114.75	2804.15	218.45	2387.65	2651.15	821.1	1739.95
			1243.55		105.4						1696.6															868.7	2008.55	1237.6	187.85	1964.35	845.75
			257.55		752.25						2131.8															2389.35	926.5	270.3	143.65	848.3	6175.25
			5144.2		668.1						667.25															2057.85	774.35	1009.8	1677.9	2897.65	213.35
			358.7		3775.7						4939.35															3931.25	3627.8	181.05	2863.65	422.45	194.65
			3520.7		1082.05						4461.65															1031.05	3401.7	1337.05	1936.3	159.8	1762.05
			1649.85		1437.35						531.25															2971.6	887.4	1125.4	148.75	889.95	124.95
			1824.1		5243.65						1587.8															4527.95	2123.3	3531.75	387.6	1023.4	1782.45
			4736.2		982.6						1750.15															1319.2	2007.7	1398.25	614.55	2832.2	1540.2
			1497.7		2212.55						977.5															3791	1040.4	2165.8	2659.65	2033.2	1681.3
			606.9		2072.3						3514.75															2527.05	612	1697.45	223.55	3260.6	702.95
			351.9		719.1						479.4															800.7	1481.55	1101.6	1080.35	2726.8	538.05
			1777.35		2022.15						1668.55															1045.5	89.25	2455.65	110.5	514.25	914.6
			620.5		7177.4						1744.2															2525.35	1447.55	716.55	1297.1	1595.45	73.1
			3092.3		1904						846.6															2058.7	3173.9	1466.25	2318.8	2027.25	696.15
			2493.05		116.45						1948.2															548.25	419.9	862.75	1595.45	1294.55	545.7
			3439.95		402.05						1714.45															1483.25	1103.3	1626.05	3819.9	51.85	1609.05
			811.75		3060						1705.95															2064.65	776.9	2260.15	45.05	64.6	1404.2
			2090.15		1310.7						1728.9															2648.6	56.95	932.45	68	617.1	723.35
			45.05		1638.8						2029.8															2734.45	47.6	1302.2	2863.65	2363.85	1641.35
			1347.25		1288.6						1796.05															1012.35	738.65	1076.1	1573.35	2623.1	1240.15
			342.55		1487.5						1969.45															2708.95	841.5	1777.35	1223.15	1676.2	1780.75
			75.65		3700.9						2078.25															344.25	488.75	2265.25	1657.5	2044.25	408
			1774.8		2399.55						1894.65															823.65	67.15	687.65	636.65	847.45	84.15
			933.3		1764.6						1551.25															935	110.5	2310.3	861.9	370.6	1676.2
			172.55		1825.8						3998.4															1976.25		2180.25	2141.15	228.65	3094.85
			1303.9		1503.65						1623.5															193.8		199.75	2527.05	1671.1	825.35
			1254.6		2299.25						2209.15															1074.4		1534.25	2499	45.9	167.45
			2303.5		3213.85						1158.55															1469.65		1476.45	102	332.35	697
			335.75		1296.25						1090.55															1728.9		1531.7	3496.9	758.2	1385.5
			1770.55		529.55						1106.7															1603.95		243.95	3224.05	2916.35	79.05
			1847.05		1398.25						248.2															1420.35		850.85	180.2	2520.25	2371.5
			493.85		317.05						4331.6															1741.65		2574.65	4109.75	2266.95	1237.6
			1182.35		1472.2						2431.85															459		951.15	857.65	1076.95	650.25
			935.85		504.05						1785															1498.55		1603.95	2555.1	394.4	1320.9
			1100.75		229.5						3049.8															777.75		2173.45	6910.5	828.75	50.15
			433.5		6977.65						46.75															391.85		2226.15	214.2	3203.65	51.85
			1105.85		3052.35						1334.5															522.75		2268.65	470.05	740.35	607.75
			292.4		1538.5						655.35															678.3		1301.35	1462.85	5700.95	1863.2
			617.95		192.95						154.7															316.2		1317.5	2880.65	138.55	540.6
			524.45		2856						2690.25															192.1		3514.75	377.4	2928.25	913.75
			67.15		2263.55						2721.7															254.15		1377.85	3167.95	51.85	45.05
			341.7		2089.3						1451.8															350.2		1757.8	1753.55	2873.85	452.2
			44.2		99.45						77.35															53.55		2721.7	753.95	137.7	1701.7
			51		281.35						87.55																	1846.2	1388.9	292.4	1248.65
			71.4		932.45						1253.75																	1458.6	214.2	2033.2	313.65
					2372.35						2034.9																	846.6	2709.8	1135.6	1425.45
					729.3						213.35																	2107.15	398.65	204	380.8
					1378.7						637.5																	802.4	2297.55	43.35	56.1
					601.8						1050.6																	976.65	2290.75	376.55	1271.6
					645.15						1819.85																	1440.75	280.5	631.55	2206.6
					99.45						1844.5																	585.65	1460.3	1003.85	45.05
					1619.25						1984.75																	2319.65	4797.4	2678.35	290.7
					1936.3						1727.2																	906.1	5886.25	249.05	3791
					1130.5						216.75																	2020.45	3682.2	2173.45	4264.45
					1088.85						134.3																	2276.3	2353.65	1687.25	125.8
					786.25						1968.6																	2166.65	44.2	1473.9	45.05
					491.3						603.5																	714.85	2909.55	80.75	3932.95
					566.1						3085.5																	615.4	1031.05	1269.05	1343
					510.85						49.3																	2294.15	62.05	5100	55.25
					399.5						909.5																	737.8	94.35	98.6	1731.45
					323						90.1																	1835.15	2074.85	45.9	48.45
					176.8						198.9																	787.95	1977.1	207.4	970.7
					141.95						1459.45																	1467.1	3728.1	1108.4	737.8
					65.45						1821.55																	711.45	1387.2	92.65	73.95
											427.55																	1706.8	540.6	955.4	1385.5
											1300.5																	852.55	2449.7	54.4	1738.25
											2120.75																	1133.9	4019.65	2651.15	43.35
											71.4																	268.6	344.25	1643.05	106.25
											131.75																	1496	1537.65	1922.7	56.95
											1288.6																	1232.5	587.35	3088.05	973.25
											1247.8																	1231.65	173.4	2809.25	203.15
											1293.7																	667.25	800.7	1132.2	801.55
											1048.9																	1456.05	1720.4	2295	746.3
											607.75																	312.8	73.95	53.55	3326.9
											853.4																	2611.2	127.5	918.85	1599.7
											359.55																	2062.95	1570.8	2663.9	305.15
											74.8																	845.75	1246.1	797.3	919.7
											58.65																	933.3	531.25	812.6	191.25
											49.3																	1897.2	836.4	4330.75	353.6
											89.25																	1357.45	482.8	2613.75	303.45
											50.15																	1107.55	1236.75	752.25	4324.8
											72.25																	598.4	209.95	6901.15	60.35
											324.7																	2176	131.75	66.3	85.85
											378.25																	242.25	666.4	2369.8	2826.25
											495.55																	1171.3	544.85	869.55	76.5
											372.3																	2063.8	138.55	1058.25	2043.4
											362.95																	1711.9	207.4	79.9	135.15
											45.9																	1515.55	161.5	2379.15	168.3
											209.95																	1507.05	153.85	819.4	57.8
											112.2																	1106.7		2030.65	1703.4
											102.85																	1496.85		975.8	67.15
											59.5																	1827.5		1133.05	277.95
																												1531.7		174.25	852.55
																												2990.3		616.25	48.45
Fig 3F	puromycinylation WB					OPP myofibers																						1150.05		612	96.05
	WT veh	WT pred	KO veh	KO pred		WT veh	WT pred	KO veh	KO pred																			2170.9		1136.45	95.2
	1.0505	1.68077	1.03875	1.05095		355	396.774	328.25	343.889																			104.55		114.75	347.65
	0.914815	1.89343	1.01469	1.10187		339.31	459.259	337.179	291.429																			1362.55		76.5	2283.95
	1.03469	2.01907	1.14364	1.43143		343	499.615	297.292	369.429																			905.25		3147.55	72.25
																												2521.1		3656.7	238.85
																												637.5		204.85	865.3
																												1352.35		58.65	45.9
																												1141.55		2884.05	51
																												2163.25		2368.1
																												1775.65		2965.65
																												962.2		1931.2
																												2533.85		1137.3
																												1956.7		138.55
																												2793.1		239.7
																												984.3		971.55
																												435.2		759.05
																												1024.25		257.55
																												2346		2140.3
																												1092.25		1228.25
																												827.9		1078.65
																												1260.55		395.25
																												716.55		981.75
																												1128.8		1220.6
																												805.8		1105.85
																												946.05		1897.2
																												925.65		1756.95
																												1215.5		519.35
																												886.55		564.4
																												1585.25		916.3
																												2439.5		908.65
																												1017.45		610.3
																												1486.65		853.4
																												1133.05		75.65
																												1104.15		87.55
																												1069.3		517.65
																												997.05		88.4
																												657.9		90.1
																												309.4		89.25
																												533.8		113.9
																												532.95
																												699.55
																												260.1
																												402.05
																												220.15
																												98.6
																												89.25

## Sheet: Fig4
Figure panel
Fig 4B	qPCRs
	Gpt2					Glud1					Glul					Got2
	WT veh	WT pred	KO veh	KO pred		WT veh	WT pred	KO veh	KO pred		WT veh	WT pred	KO veh	KO pred		WT veh	WT pred	KO veh	KO pred
	0.993505	4.27891	0.744467	0.883591		0.671869	1.80285	0.419519	1.08019		0.843698	3.39733	0.887134	0.76926		0.851288	2.00593	1.14546	0.565915
	1.19819	3.67974	0.938373	1.10105		0.628744	2.12171	1.08607	1.12099		0.65018	3.28745	0.7692	1.17204		0.975419	2.04134	0.944269	1.31299
	0.874462	3.88328	1.25997	0.927198		0.819239	1.70972	0.880815	1.12952		0.749434	3.8218	0.887357	1.20952		0.717804	1.92412	0.972234	0.950184
	1.07722	3.67304	0.658624	0.944016		1.06807	2.07264	0.881911	1.30163		1.23199	3.52227	1.00373	1.11893		0.972529	1.91448	1.01776	1.15661
	1.16876	3.75636	1.07779	1.20109		1.14889	1.87231	1.00604	0.870503		1.0182	3.6275	1.14165	1.22173		0.764868	2.17318	0.891724	0.985492
	1.12957	4.34698	0.801618	0.973065		0.580246	1.96151	1.10319	0.734177		0.95643	3.38826	0.99177	0.974982		0.812737	1.77879	1.38033	0.89279
Fig 4A	13C enrichment
	pyruvate					alanine					oxalacetate					aspartate					alphaketoglutarate					glutamate					glutamine					serine					glycine
	WT veh	WT pred	KO veh	KO pred		WT veh	WT pred	KO veh	KO pred		WT veh	WT pred	KO veh	KO pred		WT veh	WT pred	KO veh	KO pred		WT veh	WT pred	KO veh	KO pred		WT veh	WT pred	KO veh	KO pred		WT veh	WT pred	KO veh	KO pred		WT veh	WT pred	KO veh	KO pred		WT veh	WT pred	KO veh	KO pred
	4.6943	6.78438	4.17773	4.9254		4.79125	6.89955	4.45268	4.79919		4.72767	7.47879	4.06151	4.45723		6.94962	10.5815	7.30548	7.7686		4.12841	7.17082	3.44793	4.30657		4.12841	7.17082	3.44793	4.30657		4.91953	7.31572	5.17046	5.41255		2.31317	2.23304	2.55022	2.15485		2.11257	2.17747	2.00846	2.07101
	5.56376	8.38936	4.46478	4.49573		4.88192	7.41684	4.7648	4.97774		4.10325	7.96271	4.02349	4.66652		7.25095	11.6209	6.85956	7.81388		4.29392	7.14133	4.84407	4.2399		4.29392	7.14133	4.84407	4.2399		5.06126	7.45898	5.10266	5.51508		1.46023	2.4322	1.4107	1.64431		1.95739	2.03968	2.104	2.11697
	4.92138	6.8296	4.60403	4.07416		4.96804	8.41546	3.76653	4.9512		4.3404	5.88846	4.48529	4.3205		7.43801	10.9735	6.41547	8.3989		4.05213	6.43618	4.27967	4.42534		4.05213	6.43618	4.27967	4.42534		5.37739	7.34373	4.96443	5.08778		2.06853	2.30323	2.16135	1.92836		1.8626	1.96635	1.82982	1.99046
Fig 4B	TPM RNAseq
	Gpt2					Glud1					Glul					Got2
	young veh	young PRED	old veh	old PRED		young veh	young PRED	old veh	old PRED		young veh	young PRED	old veh	old PRED		young veh	young PRED	old veh	old PRED
	154.928	208.929	131.641	201.697		53.9144	69.9951	47.3673	54.2071		404.822	645.962	226.931	352.712		174.109	196.523	155.514	181.795
	159.132	235.748	111.426	171.469		50.236	56.3335	43.6477	54.73		371.486	659.613	287.198	431.249		168.871	183.788	155.384	186.296
	166.036	266.03	131.535	174.633		52.4144	59.8914	44.5609	53.8492		361.792	667.022	288.851	367.301		176.104	207.304	147.994	177.73
Fig 4C	MSI
	alanine	veh					weekly
	young		0.369423	0.340092	0.328578		0.498107	0.551321	0.484888
	old		0.169626	0.165216	0.15875		0.41835	0.404585	0.463117
	glutamine	veh					weekly
	young		0.283276	0.286166	0.295802			0.452854	0.380113	0.437344
	old		0.112802	0.112398	0.0785595			0.387389	0.344584	0.407072
	glutamate	veh					weekly
	young		0.16451	0.139414	0.149046			0.280309	0.255556	0.271875
	old		0.0750561	0.0694228	0.0815417			0.277727	0.321949	0.274183
	aspartate	veh					weekly
	young		0.161045	0.191466	0.165542			0.272129	0.271518	0.219599
	old		0.0596823	0.0549032	0.0525968			0.217288	0.20897	0.205384

## Sheet: Fig5
Figure panel
Fig 5A	AAV check Pgc1a1
	sham	AAV-GFP	AAV-Pgc1a1	AAV-Pgc1a4	AAV-Pgc1a1+AAV-Pgc1a4
	0.999542	1.07662	10.793	1.05471	11.1326
	0.897449	1.10896	8.96428	1.0504	9.62911
	1.00431	1.15453	11.1118	0.980483	8.64195
	AAV check Pgc1a4
	sham	AAV-GFP	AAV-Pgc1a1	AAV-Pgc1a4	AAV-Pgc1a1+AAV-Pgc1a4
	0.909195	0.976715	1.07597	10.9155	8.72577
	1.02268	1.08946	1.06529	8.11806	9.5696
	0.892424	0.96486	1.14445	8.69218	10.003
	AAV -> mtDNA/nDNA
		PGC1alpha-KO + AAV-GFP			PGC1alpha-KO + AAV-Pgc1a1			PGC1alpha-KO + AAV-Pgc1a4			PGC1alpha-KO + AAV-Pgc1a1 + AAV-Pgc1a4
	veh	0.998714	0.994548	1.00674	1.82495	1.88007	1.85026	0.915939	0.800116	0.989163	1.87699	1.86408	1.75348
	weekly pred	0.959541	1.15847	0.907749	2.44889	2.46188	2.45634	0.998276	1.01225	0.994452	2.94517	2.494	2.49273
	AAV -> muscle mass/body weight
		PGC1alpha-KO + AAV-GFP			PGC1alpha-KO + AAV-Pgc1a1			PGC1alpha-KO + AAV-Pgc1a4			PGC1alpha-KO + AAV-Pgc1a1 + AAV-Pgc1a4
	veh	5.76	6.06	6.37	6.04	5.84	5.96	6.76	7.13	7.18	7.27	7.19	6.55
	weekly pred	6.12	6.02	5.99	6.11	5.89	5.83	7.83	8.15	8.7	8.44	7.72	8.51
Fig 5B	VO2 ancova at rest
	body g	WT veh	WT pred	KO veh	KO pred
	23.9261	7.86836
	24.0052	7.94988
	24.5923	8.45369
	25.4739	8.93849
	25.805	9.27172
	20.7674		8.56597
	23.3712		9.57448
	23.4296		10.5249
	26.1844		10.7404
	26.9025		10.9293
	22.7765			6.42742
	24.3375			8.1257
	25.5534			8.23988
	26.174			8.56725
	28.6944			9.33195
	23.6441				6.68172
	23.7836				7.72833
	24.2717				8.05781
	26.6362				8.62415
	28.2656				9.28906
Fig 5C	metabolic treadmill
	speed chart			VO2 max
	time (min)	m/min		WT veh	WT pred	KO veh	KO pred
	0	3		10716.5	13846.5	10098.9	10381.2
	5	3		9889.41	11236	9828.3	9800.84
	5.01	5		10774.3	13753.6	10749.4	10139.3
	10	5		max speed
	10.01	8		WT veh	WT pred	KO veh	KO pred
	15	8		12	20	15	12
	15.01	12		15	33	12	12
	20	12		17	45	12	15
	20.01	15		cumulative work
	25	15		WT veh	WT pred	KO veh	KO pred
	25.01	17		9.94135	15.9428	10.1916	9.98853
	30	17		12.2694	19.0105	10.2588	10.0857
	30.01	20		11.2169	13.8547	10.3853	11.1893
	35	20
	35.01	23
	40	23
	40.01	25
	45	25
Fig 5D	max force
	WT veh	WT weekly pred	KO veh	KO weekly pred
	9.3562	12.4377	8.67587	7.59926
	8.78556	13.7881	7.8413	7.24505
	9.41235	12.2745	7.35006	5.33277
	fatigue
		wt veh					wt pred					ko veh					ko pred
	1	1	1	1	1		1	1	1			1	1	1	1	1	1	1	1	1	1
	2	0.94175	0.97087	0.95331	0.821696		0.990558	0.997716	0.998651			0.959643	0.941708	0.83975	0.933239	0.860726	0.934616	0.941703	0.850674	0.918807	0.91906
	3	0.829164	0.903394	0.899738	0.68348		0.979462	0.968028	0.993403			0.779083	0.819129	0.826146	0.746827	0.636697	0.869981	0.817255	0.662319	0.789688	0.848638
	4	0.818281	0.9026	0.883003	0.398297		0.979342	0.939052	0.98667			0.745902	0.78443	0.685638	0.735792	0.588202	0.849878	0.729251	0.659529	0.785068	0.820072
	5	0.795929	0.811371	0.873585	0.356865		0.950967	0.930036	0.977545			0.723339	0.783772	0.647125	0.691636	0.553369	0.762655	0.709882	0.65419	0.782585	0.813051
	6	0.762028	0.799475	0.831752	0.318041		0.928277	0.914898	0.967719			0.675724	0.658963	0.607455	0.675133	0.553058	0.657626	0.642245	0.642991	0.664557	0.798231
	7	0.761832	0.743643	0.792273	0.293897		0.914473	0.912067	0.929564			0.605844	0.527283	0.592191	0.637671	0.525241	0.605027	0.556151	0.637109	0.628527	0.736613
	8	0.754433	0.694041	0.735211	0.290575		0.903706	0.905735	0.877395			0.572393	0.512375	0.500003	0.557573	0.45489	0.5831	0.496332	0.572089	0.561701	0.735013
	9	0.72476	0.682644	0.732676	0.281837		0.89031	0.864316	0.866784			0.517954	0.511581	0.491592	0.49114	0.427631	0.55509	0.481417	0.515003	0.530438	0.634036
	10	0.672441	0.67154	0.564945	0.271497		0.876697	0.859173	0.863775			0.476226	0.414902	0.433303	0.481	0.412977	0.479798	0.457825	0.468043	0.505573	0.527001
	11	0.607731	0.604597	0.559602	0.271204		0.864616	0.831964	0.812513			0.449858	0.407021	0.399322	0.423964	0.39882	0.452333	0.45619	0.45295	0.447139	0.499214
	12	0.590076	0.584139	0.517247	0.269871		0.861285	0.82824	0.802627			0.422737	0.402017	0.376387	0.394929	0.373362	0.409967	0.442856	0.426912	0.379785	0.394713
	13	0.551439	0.574159	0.511475	0.269625		0.845351	0.816654	0.775392			0.368284	0.375386	0.367422	0.363645	0.360385	0.384708	0.361912	0.387009	0.368634	0.368441
	14	0.533314	0.534871	0.506337	0.269005		0.839121	0.754527	0.73922			0.356565	0.360508	0.362043	0.362134	0.243247	0.366515	0.343607	0.36551	0.327761	0.233307
	15	0.490303	0.48714	0.462282	0.262314		0.817826	0.725235	0.736891			0.261689	0.273769	0.24516	0.256035	0.12909	0.275077	0.231985	0.263445	0.268541	0.00828084
Fig 5E	RCR pyruvate
	WT veh	WT weekly pred	KO veh	KO weekly pred
	4.15	5.35	2.94	3.22
	5.1	5.5	3.6	3.42
	4.48	6.44	3.02	3.37
	5.39	5.25	3.19	3.78
	4.73	5.63	3.35	3.25
	RCR palmitoylcarnitine
	WT veh	WT weekly pred	KO veh	KO weekly pred
	4.94	5.83	2.81	2.34
	5.09	6.66	2.33	2.2
	5.18	6.44	2.53	2.42
	5.6	6.05	2.65	2.03
	5.45	5.83	2.49	2.58
Fig 5F	muscle weights/body weights
	TA					TRI
	WT veh	WT weekly pred	KO veh	KO weekly pred		WT veh	WT weekly pred	KO veh	KO weekly pred
	1.7	2.52	2.2	2.15		3.17	3.72	3.08	4.39
	1.99	2.92	1.38	2.12		2.93	4.44	3.07	2.21
	2.23	2.93	1.81	2.44		3.01	4.39	3.27	3.53
	1.34	2.16	1.65	1.79		2.37	4.44	2.84	3.8
	2.29	2.8	1.85	1.74		3.28	3.65	3.25	2.73
Fig 5G	muscle CSA
	TA					TRI
	WT veh	WT weekly pred	KO veh	KO weekly pred		WT veh	WT weekly pred	KO veh	KO weekly pred
	1701.46	3043.66	1629.58	1933.66		2031	2238.26	2007.98	2120.93
	1670.78	2610.9	1815.86	2089.17		1839.87	2367.65	1929.92	1831.19
	1875.03	2283.95	1732.49	1876.17		1867.05	2161.14	1691.45	1848.53
	1893.99	2103.72	1992.6	1929.14		1859.78	2456.44	1664.57	1882.93
	1639.96	2258.63	2003.48	1876.17		2030.26	2258.63	1827.64	1972.57
Fig 5H	AAV + treatment
	mtDNA/nDNA	AAV-GFP			AAV-PG1+PG4			AAV-PG1+PG4+Pred
	WT	0.92131	0.942331	0.936469	1.6927	1.57855	1.7399	1.98254	2.47551	1.92808
	KO	0.922921	0.819199	0.865812	1.21909	1.39185	1.43744	1.35666	1.42381	1.35284
	muscle mass/body weight	AAV-GFP			AAV-PG1+PG4			AAV-PG1+PG4+Pred
	WT	1.45	1.5	1.61	2.13	1.97	2.1	2.6	2.47	2.79
	KO	1.58	1.51	1.55	2.19	2.34	1.78	1.7	2.12	1.88
	grip strength	AAV-GFP			AAV-PG1+PG4			AAV-PG1+PG4+Pred
	WT	41.43	40.71	43.47	54.57	50.05	51.58	58.92	59.01	61.52
	KO	41.81	38.28	35.72	47.55	47.8	48.42	46.4	48.04	53.36

## Sheet: SupplFig1
Figure panel
Suppl Fig 1A	grip strength	young veh								young weekly								old veh								old weekly
	start	53.0032	52.487	51.91	42.7987	45.4533	56.1128	49.5734	52.9053	49.7643	47.0988	50.2289	41.3393	45.7346	40.7897	55.7806	46.2563	39.072	36.829	34.3042	36.6313	33.018	38.6166	43.3829	34.9718	34.2067	26.9841	29.4398	43.7101	28.2022	31.7325	35.0733	26.9607
	end	54.607	47.3251	47.4641	49.2982	50.1611	46.8913	45.0665	48.7897	61.044	62.0684	52.9882	69.4517	60.0457	58.7936	65.7952	62.2933	26.0001	29.4666	32.2582	22.4902	26.2032	28.5838	30.8294	30.6412	42.6814	41.2429	36.6876	44.9755	38.5916	46.7625	45.215	36.9978
	treadmill work	young veh								young weekly								old veh								old weekly
	start	11.4812	8.29686	10.5839	8.88916	11.1929	11.3505	9.48499	8.79777	13.1123	10.4893	11.094	9.9677	10.2797	10.7257	9.9951	11.108	6.7187	6.35435	7.73977	5.64218	6.09979	7.06539	7.73767	7.51798	6.25864	5.82229	5.4281	6.16146	7.84698	7.23863	5.87724	5.52876
	end	10.1631	11.0509	8.4636	10.7636	11.1497	9.32535	9.95301	8.31706	17.3075	16.7231	16.738	14.1252	20.1167	15.3512	15.5728	16.6824	3.75744	4.39511	4.58427	5.20264	4.25701	4.71092	4.8391	4.26944	11.0612	8.95107	9.95207	8.22959	8.80226	9.60134	11.0639	10.1468
Suppl Fig 1E	lean mass	young veh								young weekly								old veh								old weekly
	start	21.45	21.06	23.1	23.08	20.41	23.23	26.28	21.49	21.11	22.75	22.45	21.21	24.64	21.53	18.77	20.53	20.64	19.6	20.7	17.28	20.98	21.31	19.03	18.32	20.02	18.98	19.31	19.09	20.89	19.65	18.22	20.75
	end	24.035	21.01	23.735	21.5	25.41	24.66	22.81	23.4	26.155	29.955	24.35	24.4	28.52	25.81	23.3	28.9	19.395	20.175	18.025	20.37	18.07	18.94	16.51	17.92	22.53	21.37	21.115	21.28	22.25	23.91	22.18	23.12
Suppl Fig 1B	force-frequency
	hz	YOUNG veh								YOUNG weekly								OLD veh								OLD weekly
	25	0.605408	0.73794	0.620485	0.765729	0.757839	0.649682	0.535791	0.679731	0.561545	0.83498	0.765592	0.772903	0.78788	0.864414	1.00558	0.66381	0.456873	0.57191	0.49255	0.446446	0.503873	0.485096	0.517949	0.401995	0.625911	0.663848	0.684161	0.686617	0.605639	0.620969	0.682371	0.516548
	50	0.813656	0.966914	0.843902	1.02779	0.976029	0.820545	0.717792	0.950238	0.747954	1.13916	0.993801	1.0192	1.06841	1.15582	1.35342	0.864512	0.608065	0.762667	0.657277	0.613812	0.6953	0.630467	0.687386	0.538462	0.839102	0.862845	0.886516	0.87291	0.802092	0.847041	0.904696	0.680339
	75	1.39753	1.68552	1.44063	1.72574	1.718	1.39	1.23778	1.60227	1.29092	1.9798	1.77346	1.71203	1.82063	1.98761	2.20673	1.51494	1.06632	1.2915	1.11412	1.01683	1.18018	1.07673	1.18065	0.945644	1.45173	1.49499	1.61454	1.59594	1.41702	1.42528	1.52849	1.19675
	100	2.36562	2.80638	2.42686	2.9727	2.85349	2.40161	2.07476	2.69506	2.22256	3.24717	2.95781	3.08939	3.0446	3.33954	3.8305	2.5162	1.72843	2.17323	1.90106	1.75283	2.0023	1.85527	1.96405	1.60113	2.49768	2.56235	2.65301	2.64883	2.34657	2.37881	2.63748	1.99308
	125	4.28641	5.12687	4.4347	5.28884	5.35434	4.62737	3.94711	4.99557	3.94369	6.13869	5.44652	5.38703	5.8556	6.05834	6.75519	4.70135	3.42913	3.9982	3.38083	3.26564	3.73874	3.32156	3.52334	2.85188	4.62873	4.60058	4.76962	4.78096	4.22353	4.47825	4.7476	3.62937
	150	5.16781	6.46137	5.59167	6.52547	6.64629	5.29526	4.89013	5.92488	4.89317	7.338	6.44171	6.6992	6.9921	7.57037	8.62908	5.726	4.11588	5.20437	4.09002	3.81345	4.56976	4.11558	4.25639	3.46606	5.51392	5.88661	6.08247	6.2907	5.16782	5.34407	5.90608	4.49156
	175	6.75125	7.97475	6.56601	8.26229	8.12994	6.6147	5.85392	7.3642	6.17542	9.26869	8.19872	8.39572	8.50131	9.41315	10.6949	7.12331	4.78606	6.40361	5.10078	4.80304	5.59788	5.0363	5.31735	4.34829	6.94205	7.27688	7.63542	7.53139	6.42315	6.76549	7.27622	5.7196
	200	7.47958	8.87452	7.63725	9.25931	9.18496	7.62678	6.7137	8.53259	6.89818	10.4024	9.29214	9.46725	9.76299	10.53	12.0098	8.06993	5.59958	7.13313	5.92962	5.5799	6.39277	5.82268	6.25963	4.95227	7.73317	8.03833	8.41317	8.42056	7.4595	7.60341	8.36041	6.36138
	max force	veh					weekly
	young	8.17705	8.44828	8.40587	7.62315		8.6503	9.3797	10.1465	10.0399
	old	6.36636	5.75476	6.10773	5.60595		7.88575	8.41687	7.53145	7.3609
	fatigue
	YOUNG veh								YOUNG weekly								OLD veh								OLD weekly
	1	1	1	1	1	1	1	1	1	1	1	1	1	1	1	1	1	1	1	1	1	1	1	1	1	1	1	1	1	1	1	1
	0.676161	0.956567	0.805349	0.943574	0.907054	0.932731	0.943416	0.953891	0.935501	0.985897	0.924899	0.961733	0.925525	0.971937	0.976231	0.993771	0.866615	0.943481	0.927957	0.800754	0.742866	0.64994	0.844079	0.98019	0.922608	0.950992	0.942198	0.962773	0.910265	0.989276	0.943211	0.939133
	0.594938	0.891677	0.633841	0.632257	0.835605	0.791672	0.868096	0.918105	0.896586	0.980408	0.859669	0.927677	0.862544	0.953589	0.859576	0.968717	0.755406	0.907582	0.8675	0.741876	0.63308	0.517396	0.780879	0.843863	0.864858	0.898354	0.875268	0.820843	0.861273	0.948337	0.869268	0.90578
	0.526621	0.764747	0.382997	0.523105	0.731224	0.726247	0.697368	0.799601	0.843324	0.963073	0.828546	0.884616	0.830448	0.937769	0.728029	0.936052	0.650243	0.854464	0.836826	0.686161	0.580319	0.44672	0.703485	0.793538	0.794598	0.770312	0.840856	0.774542	0.789177	0.888039	0.807698	0.887798
	0.460539	0.696542	0.352181	0.49731	0.6814	0.63257	0.526495	0.736524	0.795174	0.959729	0.812984	0.852087	0.757572	0.899762	0.669892	0.904699	0.548819	0.662444	0.710753	0.64003	0.457708	0.399185	0.567216	0.736531	0.730622	0.713356	0.750045	0.683976	0.734067	0.820147	0.76942	0.851758
	0.407279	0.643084	0.316091	0.428836	0.63465	0.593441	0.380463	0.696014	0.748629	0.941386	0.790626	0.814638	0.724752	0.892486	0.63413	0.87664	0.474237	0.572009	0.603322	0.557249	0.378623	0.372863	0.509243	0.629867	0.657373	0.657014	0.719864	0.648516	0.631047	0.756305	0.704712	0.824125
	0.359368	0.525757	0.279045	0.311402	0.552488	0.558285	0.214468	0.558136	0.727433	0.936302	0.783061	0.770582	0.677117	0.858517	0.588752	0.846021	0.442143	0.511157	0.56144	0.518907	0.329614	0.323817	0.4391	0.575835	0.602524	0.577105	0.66111	0.609714	0.599248	0.702749	0.626819	0.803065
	0.325277	0.471199	0.25434	0.194308	0.529319	0.533214	0.163809	0.449694	0.598906	0.906713	0.768083	0.728919	0.630343	0.828404	0.550627	0.813869	0.41109	0.480561	0.511184	0.458771	0.322015	0.315408	0.399126	0.489479	0.540006	0.575056	0.626084	0.582629	0.492575	0.592717	0.476128	0.791537
	0.277572	0.339906	0.226147	0.143449	0.524983	0.505977	0.131307	0.432553	0.570757	0.901081	0.755659	0.697162	0.541813	0.802827	0.486273	0.799188	0.382622	0.451541	0.4766	0.431476	0.312748	0.295447	0.367375	0.45261	0.474764	0.532509	0.594946	0.543605	0.428429	0.500011	0.415263	0.702841
	0.263385	0.303094	0.204019	0.141395	0.511974	0.433931	0.118986	0.391031	0.549949	0.892018	0.0192521	0.661504	0.524863	0.788111	0.465871	0.787942	0.356286	0.428361	0.432008	0.405747	0.216237	0.247952	0.3367	0.410146	0.377577	0.481159	0.521111	0.517277	0.392801	0.398851	0.404645	0.662974
	0.139617	0.243188	0.145966	0.130738	0.471092	0.408105	0.10007	0.327318	0.469276	0.8918	0.014885	0.632215	0.448391	0.756246	0.321455	0.775882	0.31506	0.40503	0.398178	0.378704	0.186258	0.245706	0.27988	0.371862	0.335462	0.455918	0.482687	0.446372	0.36974	0.353203	0.369549	0.648504
	0.133227	0.222752	0.130114	0.11577	0.454328	0.38119	0.0924283	0.304116	0.447053	0.887694	0.0141469	0.598184	0.430889	0.744468	0.304228	0.768973	0.300975	0.352502	0.336889	0.355776	0.14621	0.24326	0.261782	0.332543	0.294879	0.427139	0.414429	0.424276	0.352899	0.314282	0.323847	0.620345
	0.129033	0.199644	0.12035	0.102652	0.423166	0.319725	0.00518509	0.287906	0.431419	0.881959	0.0112252	0.543114	0.421087	0.740783	0.29408	0.755512	0.260312	0.335141	0.272047	0.26803	0.131204	0.242744	0.258652	0.301871	0.263103	0.408852	0.388341	0.40065	0.331296	0.286639	0.293218	0.59816
	0.120545	0.174859	0.109988	0.0889745	0.395732	0.30026	0.00514896	0.281889	0.41154	0.878531	0.0109792	0.454084	0.401798	0.727061	0.27858	0.749171	0.224208	0.320065	0.261719	0.249107	0.128543	0.235089	0.00638681	0.282192	0.189149	0.38859	0.326422	0.352939	0.301961	0.255873	0.186589	0.567554
	0.100396	0.157924	0.101233	0.0677279	0.390177	0.268321	0.00417337	0.263338	0.391896	0.874117	0.00987206	0.42099	0.383607	0.726297	0.264303	0.746216	0.197573	0.318239	0.24994	0.230499	0.106131	0.214294	0.00627427	0.228342	0.177416	0.371865	0.272251	0.335402	0.274319	0.232837	0.172851	0.566083
	0.0691963	0.139361	0.090124	0.0567821	0.385005	0.230355	0.00413723	0.247367	0.374109	0.870088	0.0097798	0.38386	0.368951	0.725251	0.251164	0.743498	0.185123	0.316879	0.232294	0.0116921	0.0256829	0.212962	0.00566935	0.218594	0.139053	0.353264	0.214153	0.303595	0.0116429	0.218044	0.156619	0.560004
Suppl Fig 1C	mtDNA/nDNA
		veh					weekly
	young	0.977662	1.00244	1.0199	1.1226		2.08809	1.65544	2.15711	2.13225
	old	0.693045	0.487898	0.308555	0.484736		0.956359	1.07169	1.07737	1.08336
	mitotracker
		veh					weekly
	young	1.0536	1.01927	0.92713	0.909611		1.91633	2.04197	1.85584	2.0115
	old	0.659281	0.701292	0.796887	0.704997		1.01165	1.35661	1.3501	1.02116
	mitosox/mitotracker
		veh					weekly
	young	1.11038	0.943004	0.946615	0.911242		0.680794	0.655811	0.644286	0.656072
	old	1.17755	1.06187	1.07597	1.20417		0.918606	0.953118	0.908758	0.863339
Suppl Fig 1D	mitochondrial respiration curves
	steps	YOUNG veh			YOUNG weekly			OLD veh			OLD weekly
	1	10.9488	9.783	11.0619	12.4371	10.4321	12.9657	9.1827	7.35718	6.24025	8.98331	6.3653	12.4314
	2	12.038	11.456	10.0592	11.4152	11.6397	10.763	7.90188	6.03732	6.81629	9.501	10.0689	11.2206
	3	8.53385	11.2228	11.1409	11.1972	10.9637	10.1726	8.23221	6.78483	7.9165	10.1091	6.80356	8.47626
	4	27.1513	25.9129	27.2717	43.3308	42.655	45.9754	21.5302	19.7324	23.2397	23.1812	34.4306	27.7891
	5	25.9322	23.61	28.571	40.4188	32.0423	48.6589	23.7164	19.6021	22.672	36.3276	27.6829	25.8632
	6	27.6938	28.3521	23.7857	42.781	31.3471	43.4512	22.9048	16.8905	23.0016	30.3906	28.4998	32.1846
	7	8.58583	7.82597	7.64261	6.06683	5.75419	4.65848	5.04138	7.45826	9.02544	10.3114	9.25653	8.9506
	8	6.47539	7.82658	10.1787	5.19108	7.05676	4.57631	8.23205	9.11089	8.41672	8.84366	9.15161	8.46638
	9	7.28518	7.27925	7.75461	5.13173	5.9713	6.37445	7.81649	7.77504	7.37285	9.04791	7.37538	9.38829
	10	21.3971	18.9011	17.1618	30.0823	32.2301	32.0905	13.6359	12.1677	17.2579	16.6613	24.9589	24.7612
	11	16.9087	18.4423	25.4271	38.6432	28.8324	34.9235	15.2252	10.8591	14.6116	18.1042	24.8928	24.8778
	12	15.5353	22.8159	18.6954	32.4304	37.6356	43.984	11.588	13.8906	14.3911	28.8617	17.7416	19.9247
	13	1.40975	1.55267	0.93256	1.25825	1.27864	1.48934	1.20165	1.37928	1.5074	1.34464	1.25878	1.38914
	14	1.15202	1.14021	1.34427	1.13583	1.35918	1.15345	1.38666	1.2092	1.4863	1.26611	1.53394	1.23463
	15	0.979133	1.39407	1.35104	1.54896	1.64226	0.930177	1.37663	1.49829	1.56297	1.15131	1.09411	1.50188
	mitochondrial RCR
		veh					weekly
	young	4.44259	4.68571	4.3717	4.71284		5.50505	5.66667	5.97443	5.73486
	old	3.96062	4.02048	3.90437	3.97672		4.86665	4.56737	4.7453	4.80647
	NMR-ATP
		veh					weekly
	young	0.243404	0.39492	0.352756	0.236128		0.682477	0.635029	0.865355	0.600135
	old	0.0988112	0.0643887	0.0890158	0.0825411		0.253941	0.381412	0.354132	0.262734
	NMR-PCr
		veh					weekly
	young	0.936976	0.660267	0.721673	0.891225		1.72211	1.62591	1.21426	1.61728
	old	0.131956	0.490401	0.45013	0.359444		0.720282	0.941544	0.823995	0.694171
Suppl Fig 1F	muscle weights/body weights
	TA	veh								weekly
	young	2.07	2.02	2.18	1.93	2.35	1.97	1.94	2.35	2.94	3.06	2.94	2.94	2.54	3.34	2.92	2.81
	old	1.52	1.48	1.6	1.64	1.44	1.47	1.55	1.63	2.07	2.07	2.18	2.09	2.07	2.25	1.89	2.16
	GCN	veh								weekly
	young	5.75	5.25	5.56	5.7	4.86	5.33	4.37	6.14	6.34	5.87	5.99	6.57	6.42	5.95	5.35	6.5
	old	4.05	4.14	4.14	4.13	4.91	4.16	3.68	3.74	5.26	5.32	5.44	5.31	5.41	5.27	4.98	5.49
	QD	veh								weekly
	young	6.8	6.78	6.63	6.38	7.16	5.74	6.5	6.6	7.76	6.84	7.43	7.72	7.06	7.02	5.91	8.29
	old	5.31	5.29	5.67	5.16	6.26	5.17	5.7	5.42	6.78	7.19	6.85	7.18	7.44	6.99	6.75	7.72
	DIA	veh								weekly
	young	2.47	2.6	2.39	2.39	2.41	2.85	2.53	2.71	3.55	3.39	3.53	3.38	4.21	4.04	3.45	3.29
	old	1.42	1.52	1.24	1.39	1.56	1.4	1.79	1.35	2.89	1.92	2.56	2.97	2.56	3.02	2.6	2.54
	TRI	veh								weekly
	young	2.94	2.96	3.1	2.98	3.32	2.7	2.45	3.05	3.45	3.38	3.53	3.32	3.14	2.78	3.66	3.54
	old	2.07	2.35	1.84	2.17	2.04	2.01	2.13	2.25	2.92	2.74	2.9	2.76	2.39	2.78	3.01	3.12
Suppl Fig 1G	TA CSA
	YOUNGveh									YOUNGpred									OLD veh									OLDpred
	1246.95	690.2	599.25	63.75	7599.85	3604	1490.9	337.45	698.7	1698.3	4066.4	6988.7	1424.6	207.4	949.45	725.05	8034.2	145.35	1841.1	2347.7	317.9	739.5	566.95	1876.8	434.35	45.05	1539.35	1356.6	426.7	651.1	362.1	739.5	572.05	641.75	4174.35	98.6
	1433.1	113.9	778.6	490.45	3239.35	278.8	5820.8	951.15	2186.2	2306.05	1578.45	178.5	3520.7	1847.9	3142.45	2264.4	1210.4	2843.25	1436.5	1285.2	72.25	1049.75	1719.55	1142.4	1343.85	3921.05	1966.05	1417.8	2134.35	45.05	75.65	683.4	475.15	303.45	3355.8	1468.8
	935	1732.3	585.65	111.35	461.55	158.1	5644.85	259.25	745.45	2377.45	4168.4	8038.45	7597.3	4451.45	294.1	6346.1	265.2	4329.05	81.6	2321.35	5519.9	211.65	2704.7	124.95	2519.4	73.95	279.65	683.4	1336.2	2259.3	2317.95	1333.65	121.55	2276.3	3530.9	69.7
	1244.4	357	753.95	3553	709.75	3918.5	215.9	3006.45	1160.25	45.05	1545.3	5101.7	2710.65	257.55	498.1	6035.85	4721.75	55.25	310.25	45.9	391.85	7650.85	404.6	159.8	168.3	498.95	736.95	1245.25	153	2582.3	1147.5	349.35	291.55	198.9	714	3264.85
	5546.25	368.05	192.1	1444.15	84.15	2312.85	6369.9	5609.15	1439.9	7220.75	4864.55	3009	259.25	136.85	663	5338	844.9	6190.55	761.6	1025.1	1575.05	522.75	408.85	3859	68	546.55	253.3	351.9	667.25	613.7	152.15	804.1	260.1	872.95	303.45	212.5
	255.85	1202.75	2009.4	3306.5	2531.3	3626.95	2913.8	143.65	1348.1	2853.45	90.1	988.55	2983.5	2127.55	3904.9	2872.15	4040.05	1270.75	880.6	963.05	3096.55	348.5	699.55	226.95	51.85	1773.1	2923.15	294.95	4788.9	1964.35	55.25	6177.8	134.3	147.9	355.3	269.45
	1129.65	532.1	1340.45	2579.75	1671.95	2277.15	517.65	7418.8	2512.6	7296.4	3596.35	1800.3	2215.1	2361.3	216.75	192.1	2354.5	1199.35	166.6	87.55	383.35	4550.05	359.55	486.2	672.35	1450.1	249.9	1887	1407.6	6756.65	1300.5	240.55	7599	1584.4	782	85.85
	2062.95	1184.05	221	3324.35	1479.85	3843.7	107.1	947.75	1054	1893.8	3462.05	468.35	6862.05	826.2	7451.95	697	443.7	3476.5	787.95	287.3	1456.05	44.2	1365.1	899.3	173.4	511.7	3043	1463.7	181.9	85.85	675.75	2113.1	187.85	1175.55	1732.3	1291.15
	1032.75	85	911.2	52.7	587.35	7420.5	2387.65	2230.4	1797.75	3978	50.15	2446.3	317.05	597.55	2455.65	66.3	187.85	69.7	250.75	683.4	153.85	95.2	2769.3	2212.55	98.6	1150.9	850	777.75	827.05	841.5	575.45	117.3	5488.45	1626.9	609.45	862.75
	664.7	56.1	1918.45	557.6	72.25	758.2	510.85	5832.7	1229.1	6193.95	1543.6	2227.85	142.8	377.4	272	4734.5	5535.2	5371.15	1479.85	460.7	139.4	2590.8	5570.9	1156.85	2363	623.05	55.25	440.3	1428	1450.95	1359.15	1527.45	79.9	389.3	1721.25	263.5
	1400.8	3128	1916.75	1096.5	3977.15	195.5	8097.95	1877.65	1569.95	880.6	2903.6	1592.05	1141.55	2625.65	2057	1355.75	2789.7	755.65	70.55	153	929.9	1303.05	1377	2089.3	3127.15	2123.3	7229.25	3054.05	83.3	194.65	1042.95	2092.7	129.2	276.25	70.55	2469.25
	1283.5	91.8	1068.45	470.9	1487.5	6924.95	48.45	1077.8	1052.3	638.35	2136.9	49.3	46.75	81.6	4794.85	3955.9	3197.7	2335.8	1048.9	617.1	355.3	486.2	792.2	1122	836.4	345.95	617.95	340	81.6	185.3	655.35	195.5	2717.45	168.3	740.35	156.4
	2385.1	4048.55	3484.15	722.5	1845.35	244.8	238.85	1245.25	2101.2	4524.55	2099.5	3768.05	2937.6	5058.35	393.55	6748.15	50.15	2320.5	689.35	584.8	243.95	68.85	1656.65	2013.65	3503.7	2408.9	43.35	116.45	219.3	631.55	1139.85	136	114.75	556.75	2539.8	242.25
	1730.6	8373.35	94.35	3522.4	45.05	1710.2	69.7	163.2	473.45	333.2	5864.15	2534.7	79.9	282.2	5497.8	4280.6	98.6	138.55	192.95	510	246.5	67.15	611.15	2096.1	3572.55	138.55	345.95	47.6	260.1	2562.75	1798.6	99.45	1027.65	575.45	515.95	1263.1
	477.7	1864.05	746.3	1643.9	2187.9	4122.5	210.8	621.35	1549.55	476.85	2946.1	425	3480.75	3312.45	45.9	8337.65	1466.25	3230.85	103.7	57.8	187.85	42.5	63.75	912.05	1191.7	72.25	690.2	168.3	72.25	936.7	661.3	1725.5	178.5	855.95	129.2	277.1
	2041.7	1050.6	629	6551.8	1208.7	3711.95	388.45	1967.75	912.05	2459.9	3603.15	1610.75	118.15	1093.1	70.55	201.45	49.3	2691.1	662.15	1235.9	1059.1	906.1	1475.6	1595.45	1606.5	124.95	272.85	642.6	181.05	1036.15	191.25	353.6	65.45	134.3	155.55	2903.6
	972.4	491.3	1420.35	7786	45.05	316.2	67.15	2897.65	1928.65	1507.9	4584.05	1749.3	2724.25	203.15	2172.6	386.75	4645.25	3084.65	978.35	78.2	672.35	2051.05	502.35	5355	105.4	1196.8	645.15	1094.8	386.75	4727.7	2613.75	4659.7	297.5	1677.05	1297.95	86.7
	1729.75	198.05	121.55	130.9	1036.15	1888.7	793.05	1268.2	3326.05	1303.05	3731.5	8086.9	96.9	143.65	2572.95	362.95	328.95	189.55	50.15	312.8	653.65	677.45	720.8	4482.05	243.95	1199.35	1401.65	504.9	43.35	679.15	407.15	855.95	1380.4	782	554.2	3523.25
	1049.75	617.95	1875.1	729.3	96.9	3186.65	78.2	2137.75	90.95	3664.35	3252.95	75.65	173.4	3041.3	6943.65	7068.6	3535.15	87.55	72.25	1438.2	1185.75	119	268.6	79.9	6885	927.35	442	674.05	1156.85	4129.3	360.4	710.6	304.3	119	1220.6	889.95
	1949.05	1078.65	1803.7	985.15	533.8	4112.3	134.3	2101.2	91.8	95.2	4706.45	93.5	77.35	156.4	5671.2	56.1	539.75	104.55	254.15	2045.1	1031.9	67.15	1416.95	212.5	1991.55	631.55	606.9	2496.45	119	1734.85	1091.4	617.1	322.15	158.95	96.9	698.7
	759.05	2842.4	1382.1	211.65	1110.1	2601	538.05	3377.05	630.7	1840.25	2781.2	2511.75	64.6	2290.75	488.75	206.55	94.35	95.2	527.85	1031.9	284.75	64.6	1326	54.4	955.4	445.4	1100.75	1388.9	1853	1239.3	601.8	979.2	83.3	1782.45	144.5	1348.95
	1022.55	881.45	1411	239.7	504.9	5142.5	1167.9	3074.45	654.5	126.65	1929.5	7569.25	42.5	46.75	148.75	288.15	2569.55	4992.9	4050.25	192.1	1776.5	44.2	1762.05	567.8	697.85	272	846.6	1526.6	68	1600.55	7667.85	79.9	294.95	2433.55	1399.95	2464.15
	1310.7	156.4	1585.25	4484.6	7412	3214.7	5778.3	4436.15	82.45	3019.2	2043.4	431.8	2985.2	1169.6	2575.5	85.85	2926.55	2534.7	304.3	973.25	1505.35	1504.5	1416.95	2025.55	1173.85	316.2	623.05	1697.45	1680.45	428.4	652.8	42.5	819.4	3462.05	1914.2	47.6
	62.05	3146.7	2327.3	102	1638.8	1073.55	96.9	845.75	1178.1	2116.5	3388.1	3048.1	7863.35	385.05	42.5	4816.1	2833.9	55.25	223.55	447.1	106.25	162.35	600.95	314.5	629.85	1365.1	732.7	1199.35	3726.4	434.35	2346	1080.35	1439.9	1238.45	137.7	2017.05
	2619.7	605.2	1028.5	1411.85	814.3	3403.4	51.85	3060.85	1167.9	4143.75	4175.2	880.6	5748.55	8321.5	55.25	477.7	2735.3	6497.4	164.9	861.05	935.85	57.8	3608.25	2659.65	73.1	464.1	1120.3	719.95	610.3	107.1	55.25	708.05	119	60.35	2906.15	2162.4
	227.8	1384.65	187.85	7832.75	3787.6	3258.05	134.3	5975.5	1088.85	1884.45	1588.65	7406.9	269.45	2761.65	180.2	3161.15	3971.2	61.2	983.45	396.1	665.55	1116.9	1789.25	921.4	2827.95	1283.5	821.1	1411.85	711.45	837.25	181.9	3352.4	850	1075.25	44.2	294.1
	1383.8	389.3	939.25	4105.5	1387.2	2590.8	5978.05	1201.9	1456.9	4029.85	4041.75	549.1	436.9	4253.4	143.65	2632.45	745.45	7508.05	850	551.65	95.2	586.5	127.5	159.8	631.55	1167.9	71.4	310.25	3484.15	2119.9	1073.55	714	194.65	236.3	662.15	1790.1
	1665.15	4833.95	2204.05	1072.7	3989.05	5080.45	71.4	2810.95	1292	1503.65	2254.2	2201.5	2087.6	1994.95	126.65	884	3078.7	2507.5	1572.5	76.5	4633.35	69.7	886.55	234.6	70.55	1799.45	707.2	62.05	2346	73.1	1532.55	1053.15	476	1444.15	2057.85	2524.5
	862.75	1502.8	461.55	2177.7	1205.3	361.25	1254.6	1384.65	674.9	3354.1	3222.35	445.4	3508.8	431.8	8440.5	7253.05	7474.05	6635.1	316.2	73.95	2005.15	49.3	2173.45	67.15	1345.55	181.9	126.65	1688.1	86.7	1037.85	1802.85	660.45	751.4	83.3	1274.15	158.95
	1854.7	413.95	3184.95	2468.4	1978.8	5135.7	328.1	670.65	6324.85	2509.2	2523.65	1106.7	145.35	43.35	1687.25	5868.4	2245.7	5579.4	260.1	2050.2	2162.4	63.75	795.6	130.9	165.75	156.4	452.2	1500.25	49.3	1101.6	1704.25	119	250.75	2011.1	797.3	3116.1
	3139.9	3492.65	3246.15	3720.45	1338.75	7900.75	957.1	1415.25	1364.25	4186.25	3269.1	4271.25	3065.95	2961.4	306	7729.9	272.85	309.4	2266.95	1966.05	1549.55	130.9	855.1	447.1	45.9	1794.35	385.05	1246.1	440.3	274.55	804.95	158.95	260.95	509.15	844.05	3751.9
	70.55	782	68.85	321.3	113.9	189.55	965.6	3553	1377	1608.2	3722.15	239.7	400.35	2311.15	103.7	780.3	2419.1	6002.7	1025.1	1292.85	306.85	963.9	6358	4464.2	218.45	1013.2	787.95	103.7	316.2	1719.55	646.85	358.7	546.55	80.75	106.25	3390.65
	756.5	4947	473.45	1110.95	2385.1	2834.75	73.1	2748.9	2589.1	4324.8	83.3	93.5	5887.1	4999.7	1557.2	359.55	2218.5	1870	858.5	1039.55	1677.9	300.05	119.85	791.35	281.35	514.25	1218.9	3227.45	89.25	3303.1	1518.1	1739.1	3707.7	692.75	205.7	3095.7
	46.75	1354.9	852.55	759.9	626.45	316.2	507.45	3567.45	1133.9	1819	4599.35	6936.85	8177.85	3555.55	1840.25	1738.25	3450.15	3694.1	651.1	1502.8	42.5	64.6	385.05	139.4	5433.2	47.6	281.35	2475.2	553.35	1042.1	2121.6	48.45	62.9	973.25	3080.4	48.45
	617.95	932.45	2393.6	52.7	2891.7	2052.75	994.5	159.8	1173.85	1455.2	1468.8	509.15	385.9	6862.05	3915.1	107.1	3828.4	3215.55	1275	203.15	46.75	44.2	3196	1820.7	165.75	1358.3	198.05	106.25	135.15	2034.05	162.35	100.3	182.75	113.9	383.35	335.75
	708.9	4907.9	2016.2	7102.6	5950.85	4463.35	214.2	2272.05	1496.85	2356.2	6353.75	2641.8	3714.5	302.6	75.65	96.05	157.25	7980.65	502.35	1898.9	76.5	52.7	732.7	218.45	407.15	1129.65	62.05	1859.8	48.45	872.95	223.55	302.6	116.45	1176.4	64.6	1424.6
	59.5	177.65	530.4	4695.4	1455.2	3751.05	4382.6	1490.9	93.5	2016.2	2184.5	230.35	4566.2	138.55	1085.45	3911.7	5206.25	6813.6	1279.25	1526.6	2045.1	846.6	1052.3	4622.3	365.5	311.1	432.65	1949.05	533.8	2300.95	2518.55	589.05	691.05	1715.3	4188.8	58.65
	2442.05	1198.5	55.25	389.3	5444.25	1514.7	6678.45	1735.7	1552.1	4119.95	3108.45	1280.95	2363	1127.1	762.45	2935.05	3852.2	2676.65	1229.95	194.65	4157.35	882.3	1163.65	2591.65	880.6	895.05	1465.4	1847.05	274.55	2176	506.6	1118.6	1259.7	363.8	1419.5	783.7
	543.15	958.8	4479.5	8020.6	3011.55	2108	1078.65	4051.1	1118.6	137.7	125.8	46.75	126.65	3967.8	276.25	101.15	2714.05	4431.9	44.2	90.95	1479.85	379.1	5819.1	446.25	1073.55	1162.8	539.75	60.35	662.15	955.4	988.55	6087.7	115.6	1052.3	402.9	45.9
	975.8	5051.55	3487.55	55.25	1565.7	3456.1	718.25	476.85	1341.3	2431.85	1143.25	888.25	118.15	2928.25	1538.5	7225	2687.7	192.95	505.75	239.7	764.15	201.45	1469.65	5243.65	2868.75	1434.8	346.8	50.15	108.8	756.5	318.75	64.6	127.5	2814.35	91.8	1088
	913.75	2413.15	3808.85	270.3	505.75	1290.3	156.4	1778.2	223.55	6028.2	6637.65	2996.25	150.45	96.05	4428.5	931.6	6355.45	2845.8	443.7	296.65	192.95	51	562.7	92.65	86.7	1927.8	91.8	516.8	345.95	302.6	515.1	122.4	461.55	691.05	1478.15	49.3
	1076.1	642.6	237.15	124.95	2193.85	1803.7	309.4	1326	160.65	3159.45	738.65	4658.85	66.3	3486.7	739.5	485.35	181.9	5874.35	323	2283.1	910.35	60.35	886.55	844.9	4664.8	2663.05	121.55	2125.85	582.25	3020.9	311.95	62.05	1465.4	1977.95	614.55	1046.35
	1392.3	2906.15	3102.5	4339.25	3363.45	2779.5	1260.55	998.75	1505.35	6805.95	3904.9	96.9	4150.55	111.35	1962.65	562.7	113.9	1931.2	292.4	662.15	253.3	66.3	1935.45	3627.8	631.55	74.8	1020.85	43.35	256.7	51	3405.1	1428	56.95	85.85	84.15	2900.2
	1199.35	1625.2	1388.05	4852.65	884.85	3383	50.15	3064.25	1994.1	1499.4	1545.3	107.95	348.5	2695.35	624.75	1790.1	56.95	4352.85	527	1093.95	612.85	878.05	1131.35	453.9	671.5	880.6	236.3	242.25	174.25	1988.15	2030.65	175.1	70.55	114.75	658.75	2368.1
	3015.8	819.4	1941.4	2192.15	538.9	7007.4	5987.4	3364.3	483.65	83.3	4429.35	593.3	1382.95	96.9	4669.05	5903.25	1772.25	7049.05	124.1	92.65	1326.85	61.2	61.2	3057.45	197.2	94.35	674.9	2050.2	582.25	1922.7	2008.55	2151.35	3675.4	107.1	82.45	1175.55
	633.25	436.05	59.5	43.35	1117.75	531.25	4124.2	3716.2	1156.85	4848.4	3034.5	323.85	63.75	164.05	150.45	1788.4	78.2	391	937.55	2112.25	1572.5	74.8	132.6	270.3	562.7	45.9	106.25	3967.8	654.5	2729.35	2817.75	974.95	653.65	466.65	45.05	2784.6
	1462.85	218.45	413.1	2642.65	2077.4	793.9	729.3	2177.7	121.55	2979.25	3884.5	2561.9	5351.6	77.35	4149.7	2703	51.85	1782.45	1532.55	168.3	90.95	4875.6	352.75	878.05	83.3	179.35	484.5	1204.45	1763.75	731.85	3118.65	505.75	6980.2	680	117.3	111.35
	1266.5	2217.65	2319.65	54.4	2948.65	5542.85	1509.6	2132.65	1828.35	3159.45	2916.35	1050.6	955.4	133.45	350.2	130.9	1763.75	2203.2	167.45	205.7	1461.15	49.3	2096.1	43.35	512.55	207.4	1246.1	1293.7	841.5	146.2	1900.6	136.85	1066.75	546.55	83.3	1518.1
	1281.8	3203.65	3433.15	1083.75	1825.8	2641.8	3011.55	1495.15	670.65	433.5	5966.15	5949.15	6624.9	5763.85	498.1	354.45	380.8	164.9	1294.55	92.65	102.85	73.1	1645.6	1112.65	822.8	61.2	137.7	645.15	531.25	6538.2	1634.55	313.65	60.35	121.55	2282.25	1075.25
	1352.35	867	1427.15	3099.95	3933.8	2715.75	58.65	3694.1	1167.05	4547.5	3839.45	2377.45	4555.15	44.2	995.35	6103.85	307.7	189.55	802.4	90.1	785.4	756.5	1088.85	1631.15	56.1	1099.05	248.2	1871.7	739.5	152.15	161.5	172.55	86.7	201.45	471.75	5955.1
	1081.2	507.45	3543.65	306.85	2368.1	4700.5	2493.05	3847.95	839.8	1795.2	380.8	1858.95	4435.3	2995.4	321.3	43.35	7615.15	2217.65	2763.35	195.5	1203.6	45.05	1472.2	1409.3	102.85	78.2	2094.4	1508.75	736.95	2244.85	617.95	257.55	2360.45	1239.3	107.1	99.45
	2056.15	919.7	906.1	100.3	236.3	1341.3	1275	1337.05	552.5	1415.25	787.1	61.2	232.9	7867.6	90.95	3069.35	3280.15	4238.1	113.9	310.25	3090.6	356.15	3545.35	126.65	44.2	1517.25	1623.5	167.45	1029.35	1743.35	979.2	1116.05	922.25	1489.2	455.6	71.4
	1161.1	2591.65	158.95	76.5	3277.6	3369.4	901.85	116.45	779.45	3915.1	2096.1	2704.7	105.4	5753.65	612	5842.9	829.6	3337.95	2074	977.5	4807.6	2582.3	2300.95	68.85	881.45	371.45	2111.4	1475.6	316.2	5055.8	57.8	2378.3	129.2	253.3	7213.1	4878.15
	1473.05	221	867.85	181.05	2900.2	2170.05	166.6	1110.95	299.2	2443.75	5087.25	3649.05	768.4	272	3381.3	794.75	5586.2	1159.4	2510.9	79.05	114.75	1765.45	1777.35	1555.5	564.4	1280.1	548.25	1067.6	3756.15	1408.45	930.75	509.15	2468.4	178.5	212.5	2432.7
	72.25	1118.6	945.2	45.9	2555.95	3835.2	1840.25	1428	44.2	4831.4	3397.45	3114.4	339.15	234.6	278.8	91.8	68	411.4	491.3	1316.65	2232.95	920.55	750.55	517.65	301.75	102.85	610.3	923.95	363.8	598.4	1280.95	57.8	644.3	1790.1	98.6	648.55
	1464.55	3230	474.3	85	2411.45	168.3	4150.55	2774.4	777.75	5598.1	3394.05	814.3	528.7	2096.1	81.6	816.85	321.3	4049.4	510	1388.05	421.6	941.8	1723.8	326.4	3017.5	3997.55	1318.35	979.2	386.75	1038.7	1286.9	3137.35	95.2	2488.8	6710.75	246.5
	2120.75	2043.4	1093.95	2938.45	2067.2	4111.45	74.8	2529.6	1193.4	4334.15	4199.85	2707.25	3394.05	3506.25	2119.05	540.6	2179.4	71.4	229.5	1718.7	42.5	419.05	1255.45	1675.35	4640.15	1008.1	1558.9	2855.15	1760.35	1066.75	1711.9	45.9	74.8	3615.05	360.4	573.75
	1994.1	1092.25	3049.8	294.95	1807.1	2921.45	1830.9	3304.8	1108.4	892.5	3870.9	3112.7	1314.95	153	86.7	5654.2	729.3	5091.5	501.5	422.45	112.2	3535.15	1286.05	74.8	1118.6	76.5	460.7	1796.05	93.5	1281.8	1448.4	5519.05	178.5	859.35	5452.75	1654.95
	196.35	479.4	142.8	177.65	4250.85	2650.3	2040.85	3399.15	1670.25	3503.7	2759.1	1844.5	7512.3	3091.45	45.05	7984.05	3138.2	6394.55	924.8	1209.55	1971.15	888.25	4474.4	845.75	615.4	46.75	1057.4	90.1	1400.8	1223.15	1959.25	58.65	137.7	721.65	5831.85	112.2
	4509.25	1028.5	1612.45	214.2	1303.9	1625.2	66.3	2894.25	846.6	1849.6	3295.45	209.1	6125.1	6022.25	8036.75	1149.2	5769.8	742.9	1109.25	375.7	1106.7	2419.95	70.55	188.7	2658.8	188.7	804.95	126.65	1478.15	890.8	521.05	67.15	3900.65	515.1	436.9	51.85
	3127.15	1860.65	60.35	72.25	1681.3	203.15	1001.3	4822.05	7581.15	4149.7	4254.25	281.35	56.95	8248.4	1608.2	1422.9	1364.25	597.55	124.95	131.75	85	73.1	3569.15	45.05	464.1	68.85	1424.6	1179.8	215.9	1209.55	1506.2	2416.55	4090.2	267.75	68.85	5160.35
	143.65	867.85	980.9	46.75	107.95	3611.65	1796.05	3898.1	1426.3	1320.9	2228.7	1728.05	66.3	45.9	1348.1	3570.85	8403.95	4007.75	165.75	262.65	48.45	190.4	148.75	742.05	852.55	206.55	3838.6	2364.7	62.05	1526.6	1062.5	164.9	2340.05	769.25	4912.15	2513.45
	750.55	1891.25	637.5	1609.9	2748.05	2158.15	6024.8	2011.1	1779.05	1994.95	3379.6	2686.85	549.1	4653.75	68.85	5766.4	3624.4	6663.15	71.4	1752.7	1463.7	833	713.15	1590.35	109.65	526.15	1215.5	1763.75	305.15	76.5	162.35	122.4	2287.35	298.35	44.2	4197.3
	1382.1	1448.4	3410.2	96.9	2249.1	2720	3970.35	1049.75	1171.3	7339.75	2059.55	895.9	835.55	407.15	793.9	226.95	2085.9	4294.2	294.95	1379.55	1329.4	1365.1	1488.35	3938.05	78.2	844.9	1737.4	1140.7	568.65	1303.05	349.35	1405.05	147.9	1998.35	2980.1	73.95
	375.7	608.6	1252.05	102.85	2468.4	2867.9	295.8	1218.05	1104.15	2004.3	3091.45	704.65	142.8	4636.75	7602.4	4691.15	6318.9	259.25	178.5	151.3	1942.25	63.75	932.45	66.3	1624.35	3246.15	1562.3	1944.8	140.25	3502.85	1733.15	5128.9	1800.3	50.15	74.8	4143.75
	2326.45	1176.4	959.65	546.55	293.25	66.3	7780.9	2312	759.05	2426.75	3250.4	4602.75	143.65	2415.7	221	7247.95	100.3	446.25	1415.25	470.9	54.4	752.25	895.05	158.1	71.4	62.9	756.5	901	405.45	193.8	2737	804.1	695.3	612.85	373.15	1293.7
	1110.95	5552.2	2068.9	4212.6	2912.1	369.75	355.3	1320.9	1643.9	358.7	4152.25	800.7	3914.25	147.05	97.75	164.05	74.8	765	587.35	2476.9	1150.9	85.85	1594.6	2328.15	2523.65	60.35	45.05	2332.4	677.45	232.9	2792.25	3261.45	314.5	66.3	8074.15	2404.65
	1770.55	2040.85	2519.4	271.15	2287.35	1251.2	160.65	1574.2	394.4	3422.95	4291.65	1161.1	4601.9	87.55	2472.65	6616.4	936.7	450.5	433.5	1162.8	1649.85	683.4	527.85	149.6	89.25	417.35	2340.05	2034.9	1722.1	6178.65	4188.8	105.4	510.85	1210.4	260.1	180.2
	609.45	1823.25	5220.7	65.45	4017.1	2077.4	71.4	155.55	4478.65	3596.35	1654.1	1115.2	7608.35	155.55	5280.2	3628.65	4926.6	124.95	401.2	1154.3	2284.8	453.05	1566.55	4677.55	4446.35	56.95	1097.35	799.85	2071.45	618.8	1711.9	190.4	3257.2	56.1	2754	2885.75
	1088.85	804.1	884	52.7	2444.6	5557.3	94.35	1019.15	2172.6	3495.2	2732.75	4961.45	1044.65	76.5	157.25	4031.55	2938.45	6989.55	1002.15	4931.7	1306.45	131.75	1881.9	79.05	542.3	160.65	690.2	5976.35	965.6	1397.4	163.2	821.1	1943.95	368.05	2199.8	1772.25
	539.75	977.5	1077.8	2493.9	2873.85	1217.2	4499.9	1422.9	1959.25	1479	3520.7	2334.1	543.15	4242.35	3052.35	1099.05	2077.4	255	382.5	1065.05	1713.6	808.35	806.65	5332.9	85.85	237.15	99.45	1252.9	191.25	4278.05	1286.05	126.65	361.25	1444.15	2136.05	2855.15
	723.35	1091.4	1725.5	7774.95	3060.85	101.15	804.95	1487.5	289	3656.7	3024.3	3118.65	896.75	373.15	4286.55	62.9	2951.2	340	1548.7	282.2	2652.85	1428.85	2168.35	427.55	686.8	1535.1	498.95	2417.4	6287.45	462.4	1357.45	606.9	488.75	507.45	1951.6	628.15
	293.25	54.4	3763.8	963.9	1783.3	48.45	277.95	2976.7	878.9	3282.7	3615.05	2639.25	2052.75	1524.9	6474.45	1156.85	70.55	147.9	414.8	657.9	2153.05	1326	122.4	405.45	269.45	52.7	4551.75	49.3	432.65	1864.05	1826.65	782	3015.8	1187.45	113.9	1313.25
	715.7	4545.8	4510.95	64.6	3802.05	2973.3	2405.5	2745.5	1086.3	2626.5	2917.2	197.2	2239.75	68	1173	5703.5	2389.35	68	1170.45	117.3	136	1861.5	2096.1	170.85	1146.65	1518.95	1748.45	1283.5	1333.65	3711.95	2337.5	396.1	1161.95	1569.1	537.2	48.45
	782	1718.7	2355.35	93.5	77.35	4989.5	1766.3	7870.15	734.4	172.55	3197.7	937.55	3125.45	44.2	532.1	1949.05	113.9	4808.45	570.35	886.55	2442.9	1108.4	126.65	1236.75	4003.5	691.9	269.45	1702.55	130.05	1752.7	2067.2	1870.85	141.1	473.45	3153.5	3036.2
	994.5	659.6	1425.45	89.25	786.25	4157.35	1342.15	2192.15	1122.85	3787.6	2429.3	2085.05	206.55	5411.1	6213.5	54.4	4657.15	617.1	1694.05	136	60.35	893.35	1938	249.05	294.95	200.6	205.7	3472.25	163.2	45.9	199.75	2414	679.15	2833.05	2888.3	2121.6
	1736.55	334.05	3817.35	1509.6	2959.7	3367.7	2062.1	6314.65	595.85	1549.55	3532.6	353.6	8237.35	1009.8	2544.05	338.3	2255.05	3119.5	851.7	5638.05	394.4	4295.05	1591.2	549.1	1819.85	1926.1	113.9	153	64.6	85	1312.4	2010.25	365.5	266.9	6020.55	1268.2
	1620.95	1053.15	2002.6		2728.5	73.95	802.4	2931.65	1177.25	2878.1	2931.65	5178.2	60.35	6766	4605.3	1796.05	2085.05	2608.65	298.35	132.6	88.4	470.9	239.7	4005.2	3240.2	48.45	6607.05	649.4	977.5	259.25	1157.7	55.25	577.15	2045.1	157.25	3113.55
	983.45	876.35	3729.8		2538.95	6766.85	4136.1	1952.45	1563.15	3404.25	2147.1	119	3486.7	4614.65	933.3	367.2	6883.3	617.95	817.7	1323.45	1161.95	370.6	2229.55	1171.3	572.9	1619.25	220.15	130.05	96.9	1371.9	1064.2	56.1	760.75	1601.4	722.5	85
	1545.3	1467.1	673.2		2447.15	3434	3637.15	3152.65	1524.05	4180.3	2536.4	7428.15	183.6	4487.15	186.15	2211.7	6437.05	7309.15	373.15	277.95	4486.3	680.85	561.85	1677.05	52.7	2846.65	534.65	720.8	357.85	671.5	929.9	973.25	7083.9	351.9	5019.25	479.4
	1790.95	1542.75	1098.2		1184.05	243.1	253.3	6914.75	778.6	4085.1	434.35	1119.45	930.75	245.65	3018.35	357	5402.6	57.8	681.7	1628.6	985.15	965.6	836.4	4250	118.15	916.3	875.5	1157.7	1054	68.85	91.8	1008.1	275.4	2837.3	1008.95	95.2
	1366.8	816.85	3980.55		2047.65	4272.95	42.5	3054.05	689.35	3016.65	53.55	1245.25	6644.45	918	303.45	5660.15	212.5	5909.2	43.35	152.15	123.25	351.9	2134.35	303.45	82.45	357	2408.05	1001.3	850.85	809.2	1250.35	671.5	2328.15	1429.7	212.5	2807.55
	1717	816	3050.65		2718.3	3772.3	52.7	1084.6	468.35	3807.15	2793.1	178.5	109.65	375.7	175.1	675.75	5280.2	63.75	400.35	1660.9	5750.25	368.9	799	856.8	690.2	1413.55	201.45	3914.25	262.65	3006.45	88.4	972.4	388.45	172.55	666.4	284.75
	1400.8	622.2	776.05		719.1	2343.45	2079.1	1093.95	2437.8	1467.1	4194.75	48.45	4204.95	7689.95	86.7	7010.8	1592.05	7708.65	214.2	279.65	1495.15	623.9	1734	1207	251.6	97.75	679.15	1044.65	256.7	417.35	2462.45	8224.6	2338.35	1339.6	4824.6	1266.5
	283.9	5413.65	3394.05		2402.1	1834.3	540.6	3151.8	823.65	3898.1	6204.15	375.7	280.5	573.75	2371.5	77.35	3547.05	649.4	4971.65	1812.2	91.8	320.45	96.05	60.35	425.85	98.6	2948.65	126.65	1519.8	1503.65	2334.95	1089.7	820.25	57.8	4732.8	69.7
	1915.9	901	726.75		1397.4	3879.4	1493.45	4320.55	1332.8	8012.95	2741.25	6136.15	1180.65	1388.9	3517.3	81.6	280.5	910.35	131.75	1660.05	2283.1	189.55	5125.5	79.9	504.9	2606.1	300.9	1033.6	377.4	1077.8	187	227.8	161.5	1655.8	226.95	1104.15
	161.5	755.65	844.9		150.45	2729.35	4603.6	453.9	113.9	1923.55	2103.75	59.5	42.5	3443.35	1749.3	697	2646.05	1747.6	1110.1	86.7	91.8	2107.15	51.85	134.3	1546.15	647.7	721.65	2431	713.15	782	761.6	703.8	108.8	2817.75	46.75	152.15
	1005.55	44.2	1599.7		3095.7	3326.05	105.4	3762.1	45.05	7258.15	5666.1	2906.15	7721.4	4411.5	2759.95	71.4	7725.65	180.2	1069.3	668.1	2510.05	1450.1	844.9	1727.2	102.85	454.75	472.6	2169.2	1030.2	1462	708.05	1849.6	392.7	868.7	88.4	1415.25
	693.6	48.45	1657.5		4486.3	1218.9	2907.85	3178.15	611.15	277.1	3399.15	2186.2	215.9	4335	4688.6	923.1	2541.5	158.95	908.65	476	79.9	504.9	1263.1	1045.5	77.35	587.35	1393.15	6973.4	1180.65	839.8	211.65	43.35	49.3	161.5	4829.7	351.05
	1552.1	897.6	3548.75		3544.5	2017.05	3060	895.05	1108.4	3904.05	3966.1	1605.65	77.35	68	1534.25	6490.6	6454.9	3989.05	371.45	1385.5	2695.35	50.15	322.15	2616.3	218.45	79.05	2606.1	1104.15	975.8	4981	1694.9	874.65	62.05	325.55	765	233.75
	4311.2	5398.35	2233.8		1763.75	62.9	167.45	1500.25	2555.95	2251.65	3327.75	214.2	4089.35	70.55	1003	3268.25	102	3119.5	669.8	1229.1	222.7	80.75	2030.65	98.6	73.1	243.1	728.45	971.55	1374.45	1848.75	238	2784.6	906.95	1042.95	1994.95	158.95
	2092.7	1648.15	2096.1		3288.65	2220.2	2317.1	4313.75	577.15	3044.7	3586.15	3828.4	4523.7	545.7	361.25	1172.15	7571.8	1175.55	413.1	1844.5	568.65	564.4	781.15	1334.5	2368.1	1694.9	606.05	1149.2	656.2	1449.25	736.95	2998.8	156.4	2155.6	3349.85	80.75
	1900.6	7748.6	153		2410.6	3906.6	8263.7	2867.05	962.2	3425.5	3438.25	217.6	1716.15	324.7	144.5	1423.75	2689.4	7199.5	214.2	90.1	906.95	2689.4	504.05	920.55	1728.05	1995.8	517.65	214.2	1562.3	1461.15	231.2	452.2	3102.5	478.55	1524.05	1788.4
	1278.4	603.5	3099.95		2862.8	1200.2	242.25	2730.2	1081.2	3164.55	2847.5	2052.75	2490.5	113.9		1155.15	742.9	604.35	4451.45	1462.85	93.5	786.25	1141.55	2340.05	3068.5	386.75	1613.3	461.55	358.7	1898.9	226.95	4036.65	2278	1859.8	225.25	66.3
	283.05	1143.25	1624.35		2642.65	4444.65	285.6	283.9	974.95	365.5	3238.5	5139.95	90.95	94.35		119	3814.8	522.75	601.8	1401.65	1133.05	6057.95	1721.25	93.5	217.6	1247.8	65.45	494.7	512.55	171.7	66.3	697.85	956.25	64.6	4176.05	650.25
	844.05	45.05	5683.1		2329.85	1538.5	366.35	2808.4	921.4	4018.8	189.55	1772.25	895.05	77.35		122.4	6361.4	1632.85	2057.85	1206.15	292.4	90.95	1048.9	1141.55	1101.6	525.3	2720	438.6	344.25	2295	53.55	114.75	6421.75	424.15	2086.75	636.65
	2354.5	67.15	72.25		2332.4	2795.65	673.2	709.75	5126.35	8006.15	2375.75	1316.65	7464.7			3467.15	3570.85	5973.8	2197.25	94.35	1561.45	216.75	742.05	1484.1	175.95	1165.35	1145.8	511.7	1518.95	923.1	781.15	768.4	3577.65	619.65	2404.65	3378.75
	698.7	339.15	1882.75		2379.15	4618.9	1046.35	2565.3	42.5	6659.75	2852.6	181.05	2751.45			6343.55	231.2	1802.85	606.9	761.6	3536.85	267.75	708.05	1915.05	917.15	2077.4	774.35	1031.05	43.35	2240.6	504.9	384.2	361.25	451.35	51	1060.8
	900.15	79.05	2283.1		3979.7	3804.6	208.25	3063.4	114.75	5170.55	6890.95	7388.2	8494.05			464.95	1462.85	2826.25	2301.8	409.7	551.65	651.1	1175.55	2882.35	833	154.7	276.25	492.15	104.55	54.4	1473.05	1557.2	1595.45	1399.95	430.1	5064.3
	551.65	802.4	2567.85		1764.6	2197.25	281.35	1183.2	126.65	3785.9	2690.25	651.95	6919			775.2	1717.85	207.4	435.2	1859.8	232.9	1463.7	582.25	92.65	1761.2	98.6	1195.95	1702.55	2194.7	918.85	917.15	1296.25	212.5	2356.2	3005.6	1071
	1521.5	2198.1	42.5		4292.5	1267.35	443.7	1635.4	1493.45	2123.3	2011.95	4041.75	198.05			2617.15	1184.05	4764.25	923.1	52.7	8227.15	608.6	1604.8	1269.05	641.75	986.85	634.95	1803.7	598.4	6606.2	1944.8	1423.75	108.8	62.9	2051.05	980.05
	1599.7	165.75	2954.6		1991.55	2897.65	90.1	3485.85	693.6	4522.85	2380	204.85	113.9			5179.9	69.7	427.55	2863.65	1415.25	1321.75	341.7	1329.4	1391.45	1347.25	1589.5	44.2	2114.8	897.6	125.8	1845.35	1688.95	1926.95	54.4	2334.95	8048.65
	650.25	968.15	143.65		915.45	2308.6		2411.45	344.25	6863.75	3252.1	58.65	113.9			2641.8	102.85	83.3	51.85	139.4	1809.65	1963.5	1714.45	45.9	159.8	2952.05	182.75	1524.05	606.9	3340.5	412.25	2038.3	1715.3	1389.75	471.75	807.5
	731.85	1821.55	3579.35		2322.2	4207.5		3660.95	82.45	3525.8	2295	2865.35	887.4			163.2	603.5	3184.1	1240.15	761.6	628.15	102	212.5	620.5	69.7	727.6	3048.95	865.3	837.25	868.7	3478.2	1320.9	208.25	2586.55	7034.6	8028.25
	1558.05	752.25	3259.75		2884.05	2625.65		2895.95	1055.7	4094.45	2204.05	320.45	1393.15			1737.4	1105	5897.3	263.5	302.6	2379.15	1142.4	3485	805.8	1790.1	147.9	1582.7	1031.9	1189.15	1410.15	4370.7	569.5	3927.85	1331.1	423.3	906.95
	653.65	2346.85	69.7		3431.45	4194.75		3383	142.8	2667.3	3271.65	1881.9	557.6			3114.4	1373.6	780.3	1901.45	106.25	2049.35	277.95	2042.55	4468.45	83.3	1071	564.4	2305.2	294.1	1252.9	2083.35	97.75	2139.45	1985.6	3074.45	193.8
	1926.95	1543.6	1140.7		1391.45	1597.15		664.7	929.05	2981.8	1606.5	919.7	72.25			77.35		207.4	177.65	140.25	680.85	388.45	58.65	5715.4	555.05	689.35	171.7	1570.8	538.05	376.55	878.9	6383.5	73.1	2011.1	86.7	166.6
	3728.95	1881.05	3341.35		2297.55	51		193.8	2456.5	687.65	2589.1	84.15	51.85			116.45		1013.2	247.35	1274.15	2763.35	970.7	391.85	5499.5	164.05	1072.7	752.25	1564.85	50.15	1528.3	1475.6	425	2476.9	2239.75	5003.1	576.3
	760.75	3033.65	697.85		2825.4	43.35		1234.2	832.15	3595.5	4669.05	1186.6	395.25			5040.5		660.45	257.55	1931.2	79.9	672.35	1423.75	1472.2	3191.75	49.3	285.6	1048.05	1179.8	5983.15	163.2	1295.4	348.5	779.45	2208.3	274.55
	1300.5	589.05	2132.65		4024.75	1626.9		8450.7	717.4	6658.05	3915.1	80.75	171.7			1147.5		5702.65	1169.6	2856	2259.3	2674.95	1178.95	1368.5	250.75	1279.25	1791.8	494.7	812.6	645.15	5136.55	142.8	1532.55	1444.15	1167.05	1485.8
	97.75	1374.45	4622.3		1770.55	2012.8		2405.5	841.5	2246.55	2028.95	2554.25	163.2			8248.4		1454.35	934.15	1081.2	93.5	2476.9	389.3	572.05	7097.5	1263.95	133.45	57.8	679.15	955.4	702.95	1268.2	1367.65	138.55	1551.25	730.15
	595	3440.8	3825.85		2627.35	2883.2		1679.6	2268.65	2878.1	3981.4	884.85	63.75			2920.6		8100.5	324.7	135.15	1517.25	429.25	1949.9	172.55	2696.2	1581	392.7	1435.65	1021.7	295.8	488.75	138.55	175.1	1273.3	241.4	277.1
	1077.8	4751.5	493		7242.85	742.9		1067.6	330.65	2045.95	2754	3341.35	129.2			7157.85		1120.3	341.7	222.7	1314.95	362.95	607.75	43.35	96.05	2234.65	1428.85	247.35	522.75	864.45	667.25	3262.3	1565.7	119	187.85	45.05
	2437.8	2066.35	4181.15		96.05	1617.55		1089.7	1995.8	2593.35	7497	3283.55	158.95			454.75		6731.15	1145.8	1354.05	2715.75	741.2	1939.7	1492.6	1967.75	5685.65	598.4	1445	140.25	2078.25	2111.4	2944.4	3078.7	3383.85	147.05	3646.5
	1125.4	691.9	403.75		1958.4	3970.35		2022.15	1967.75	4203.25	3012.4	2440.35				316.2		3745.95	97.75	736.95	4244.05	197.2	1687.25	408.85	945.2	2419.95	103.7	511.7	176.8	379.1	1321.75	2533	433.5	998.75	2575.5	860.2
	539.75	1578.45	3785.9		319.6	3404.25		605.2	428.4	3961	3382.15	670.65				49.3		310.25	1921	1681.3	821.95	96.05	1864.05	6217.75	1060.8	413.1	7326.15	1473.9	127.5	148.75	1365.95	1458.6	2181.1	353.6	68.85	483.65
	893.35	596.7	2187.9		3096.55	85.85		6698.85	549.95	7579.45	4067.25	4287.4				147.9		5806.35	1073.55	138.55	1389.75	143.65	1536.8	461.55	157.25	141.1	870.4	507.45	1004.7	1703.4	1956.7	1336.2	7599.85	1627.75	1841.95	68
	1435.65	1451.8	1558.9		2614.6	638.35		304.3	47.6	3046.4	4312.9	2198.1				63.75		7364.4	1868.3	877.2	1326	255.85	1162.8	3208.75	57.8	1341.3	2157.3	1858.95	586.5	1165.35	3022.6	290.7	69.7	62.05	1234.2	3066.8
	357.85	1335.35	259.25		3190.05	1869.15		1686.4	454.75	1874.25	3807.15	66.3				3101.65		192.1	827.9	522.75	1178.1	72.25	704.65	1089.7	54.4	67.15	7604.95	1204.45	1552.95	1507.05	6286.6	52.7	283.9	821.95	851.7	643.45
	2533.85	102	2954.6		1742.5	2760.8		1619.25	143.65	4491.4	2670.7	989.4				4153.1		98.6	1226.55	1332.8	54.4	502.35	657.9	113.05	938.4	1098.2	1487.5	3422.1	143.65	1616.7	367.2	4506.7	155.55	97.75	119.85	56.95
	860.2	1423.75	1599.7		2328.15	2951.2		3075.3	1501.95	5318.45	1686.4	2460.75				2941		6726.05	144.5	1027.65	732.7	6349.5	2182.8	963.9	212.5	147.05	4267	1521.5	2060.4	4035.8	98.6	1305.6	1997.5	2584.85	3078.7	82.45
	4922.35	104.55	89.25		2657.1	2703		1018.3	912.9	4488.85	1848.75	492.15				53.55		98.6	141.95	66.3	3092.3	603.5	332.35	132.6	3145.85	2017.9	928.2	1399.95	1704.25	817.7	724.2	752.25	2607.8	710.6	4600.2	1012.35
	1432.25	3441.65	4015.4		3448.45	2470.1		541.45	1711.05	8104.75	3303.1	4049.4				4127.6		3968.65	557.6	2323.05	409.7	1724.65	415.65	3119.5	2761.65	73.1	1068.45	1423.75	2439.5	1348.1	2664.75	1728.9	688.5	1704.25	4334.15	44.2
	1609.05	989.4	428.4		2601	278.8		819.4	793.05	4647.8	808.35	3213.85				474.3		4380.9	1637.95	89.25	447.95	91.8	689.35	1062.5	609.45	1721.25	262.65	983.45	770.1	1807.95	1564	2544.9	639.2	326.4	1360.85	316.2
	2143.7	601.8	812.6		3022.6	1507.05		3077.85	1076.95	107.1	1970.3	43.35				6007.8		1302.2	1894.65	393.55	409.7	355.3	1486.65	73.1	2441.2	57.8	62.9	2062.95	2204.9	1349.8	970.7	977.5	1066.75	2181.95	274.55	68
	1020	1919.3	1306.45		674.9	1389.75		2799.05	418.2	56.95	2953.75	8432				76.5		1227.4	201.45	51	895.9	55.25	966.45	1797.75	240.55	49.3	4339.25	42.5	192.95	3791	1269.9	4417.45	2165.8	921.4	1884.45	3411.05
	790.5	640.9	2618		3329.45	1204.45		838.1	1918.45	4383.45	1020	7437.5				4879.85		5978.9	442	2136.9	540.6	2975	579.7	207.4	612	1830.05	1909.95	908.65	83.3	3710.25	1507.9	1590.35	2238.9	669.8	1661.75	79.05
	2288.2	1519.8	1377		3362.6	2395.3		56.1	1396.55	4420	3102.5	122.4				1043.8		2062.95	3956.75	2029.8	2158.15	5447.65	786.25	50.15	90.1	351.05	183.6	220.15	600.95	787.95	1424.6	818.55	183.6	2503.25	1205.3	626.45
	2250.8	3177.3	1149.2		3288.65	2294.15		1785.85	2223.6	555.05	3471.4	1246.95				4114		84.15	2151.35	1182.35	328.95	841.5	56.1	1050.6	113.05	585.65	1300.5	1920.15	174.25	4539	1404.2	669.8	528.7	676.6	670.65	1106.7
	262.65	166.6	5005.65		2621.4	4365.6		374	285.6	3803.75	1035.3	480.25				1716.15		440.3	121.55	1332.8	496.4	666.4	1136.45	4880.7	4320.55	47.6	423.3	798.15	603.5	1011.5	1204.45	81.6	856.8	3184.95	89.25	1683.85
	1815.6	245.65	1609.05		4187.1	186.15		2118.2	214.2	4561.95	2493.05	818.55				1137.3		2011.1	581.4	986	201.45	480.25	171.7	3252.95	1136.45	1714.45	3368.55	1057.4	469.2	956.25	1131.35	56.95	2367.25	838.95	470.9	3416.15
	1868.3	745.45	4023.9		3524.95	3463.75		160.65	425	1683.85	3107.6	6282.35				374.85		453.9	299.2	1687.25	889.95	4900.25	2281.4	49.3	292.4	618.8	365.5	1099.9	807.5	555.9	1853.85	683.4	255.85	1697.45	1163.65	328.1
	285.6	1427.15	85		3446.75	1054		3317.55	1411	1701.7	2795.65	3948.25				2946.95		7941.55	78.2	99.45	46.75	4160.75	450.5	583.95	212.5	89.25	1216.35	626.45	934.15	1108.4	1689.8	1118.6	106.25	4686.05	5876.9	70.55
	1676.2	66.3	4326.5		2966.5	3966.95		3741.7	570.35	138.55	6104.7	1499.4				113.9		2266.1	857.65	1941.4	703.8	847.45	912.05	1713.6	358.7	245.65	882.3	1323.45	94.35	1275.85	45.9	2106.3	806.65	1027.65	4244.9	2857.7
	1575.05	2794.8	2940.15		2351.1	1814.75		4243.2	1410.15	3239.35	4132.7	5338.85				46.75		5810.6	608.6	62.9	65.45	469.2	347.65	442	643.45	2521.1	1520.65	1316.65	984.3	1099.05	3065.95	2610.35	311.1	873.8	96.9	2962.25
	106.25	577.15	61.2		2744.65	240.55		1542.75	2040.85	4743.85	3138.2	216.75				57.8		247.35	5334.6	1318.35	404.6	233.75	1609.9	50.15	246.5	2070.6	460.7	1314.95	107.1	1661.75	1164.5	2059.55	180.2	1540.2	147.9	6115.75
	1368.5	492.15	497.25		3605.7	1817.3		2987.75	1291.15	1300.5	394.4					609.45		227.8	63.75	1371.9	7717.15	2191.3	1080.35	230.35	60.35	591.6	1439.9	2854.3	1796.05	2011.1	229.5	319.6	1092.25	1123.7	7103.45	2958.85
	733.55	84.15	7502.95		3713.65	530.4		2516	623.05	3587	2438.65							916.3	4093.6	110.5	208.25	123.25	123.25	2606.95	129.2	945.2	848.3	1354.05	2197.25	2262.7	3670.3	119	1121.15	406.3	600.1	2752.3
	621.35	1090.55	3022.6		3596.35	3607.4		59.5	136	6905.4	2777.8							5261.5	862.75	227.8	830.45	531.25	1518.95	45.05	294.95	648.55	551.65	609.45	1771.4	136.85	446.25	8172.75	1490.05	1820.7	374.85	1606.5
	1046.35	2967.35	4498.2		3194.3	2374.9		1449.25	1199.35	4080	3010.7							3319.25	75.65	51.85	371.45	298.35	2551.7	598.4	4257.65	51	404.6	523.6	178.5	179.35	1264.8	321.3	292.4	6598.55	764.15	2201.5
	468.35	4294.2	4037.5		1666	3769.75		6971.7	5470.6	247.35	2746.35							1369.35	2561.05	546.55	96.9	996.2	51.85	742.05	2723.4	109.65	1064.2	150.45	878.05	151.3	241.4	822.8	535.5	885.7	4024.75	50.15
	1879.35	932.45	464.1		2599.3	735.25		2044.25	106.25	3299.7	4512.65							1325.15	1551.25	1684.7	2987.75	886.55	459	5475.7	3983.1	428.4	1260.55	145.35	1535.95	2175.15	1422.05	662.15	348.5	66.3	2555.1	298.35
	1170.45	2049.35	2413.15		1522.35	3350.7		1899.75	618.8	225.25	5678							85	4228.75	321.3	2411.45	773.5	1098.2	105.4	254.15	2390.2	698.7	90.95	1492.6	2075.7	87.55	1071	2028.1	609.45	2278.85	4544.1
	1262.25	5029.45	1273.3		2730.2	2690.25		2728.5	585.65	7060.95	4051.95							56.1	969	576.3	292.4	425.85	1184.9	143.65	47.6	49.3	1246.95	3677.1	954.55	46.75	3967.8	1092.25	283.05	382.5	87.55	2553.4
	1844.5	64.6	3624.4		549.1	1339.6		3281.85	1356.6	219.3	59.5							1131.35	260.95	2066.35	5926.2	2788.85	890.8	249.05	2128.4	1529.15	648.55	622.2	867.85	1645.6	1117.75	3183.25	145.35	1450.95	2664.75	1066.75
	198.05	369.75	86.7		2090.15	2907.85		3271.65	1862.35	68.85	1137.3							173.4	608.6	438.6	43.35	1228.25	1106.7	5769.8	388.45	177.65	185.3	1521.5	418.2	258.4	1425.45	5768.1	559.3	2107.15	1930.35	3038.75
	394.4	103.7	1807.95		2674.1	2747.2		3308.2	124.95	1588.65	6051.15							142.8	2442.9	80.75	1125.4	568.65	1717	937.55	372.3	247.35	134.3	2433.55	886.55	2335.8	294.95	809.2	394.4	2425.9	326.4	2033.2
	518.5	2754	755.65		4233.85	247.35		331.5	627.3	72.25	863.6							68.85	376.55	1003	5481.65	1719.55	3803.75	1172.15	815.15	48.45	748.85	1051.45	1635.4	625.6	1570.8	65.45	4216	571.2	2541.5	302.6
	1270.75	778.6	61.2		2856	1285.2		1182.35	1161.1	7751.15	923.1							2153.05	2080.8	1079.5	384.2	530.4	1633.7	46.75	270.3	72.25	1726.35	345.95	1632.85	925.65	735.25	7385.65	368.9	413.95	1122.85	2415.7
	1217.2	6098.75	1637.95		3388.95	2563.6		405.45	759.9	3323.5	6519.5							1139	604.35	1463.7	844.9	99.45	659.6	76.5	97.75	220.15	3258.9	3007.3	833.85	2223.6	309.4	1462.85	530.4	1300.5	2685.15	54.4
	2119.05	3745.1	4077.45		3158.6	3791		2680.9	828.75	45.9	1859.8							566.1	88.4	509.15	80.75	2501.55	1645.6	7147.65	187.85	409.7	1052.3	1311.55	629.85	847.45	2100.35	802.4	1611.6	2777.8	249.9	1883.6
	136.85	600.1	1870		3332.85	4118.25		2045.95	521.05	4431.05	1855.55							792.2	686.8	1433.95	589.9	900.15	82.45	617.95	934.15	462.4	344.25	2142	43.35	1136.45	2016.2	46.75	646.85	1880.2	192.95	4446.35
	2260.15	340	4000.95		4165.85	1730.6		569.5	1602.25	1807.95	1896.35							430.1	634.95	706.35	73.95	2039.15	261.8	1111.8	673.2	1080.35	115.6	1657.5	1326	777.75	1478.15	315.35	1354.9	2518.55	1152.6	651.95
	2017.9	1348.1	5840.35		4191.35	3753.6		3744.25	1341.3	3605.7	2897.65							671.5	1722.95	130.05	446.25	166.6	1889.55	220.15	47.6	659.6	733.55	1611.6	957.1	120.7	178.5	3215.55	544.85	51	2187.9	7599.85
	2144.55	1020	2484.55		830.45	8272.2		3205.35	464.1	1750.15	2443.75							232.9	5257.25	1617.55	984.3	1239.3	1726.35	175.95	930.75	940.1	71.4	371.45	690.2	1203.6	751.4	1918.45	130.05	2061.25	790.5	265.2
	628.15	2764.2	86.7		7744.35	3621.85		2285.65	846.6	125.8	2422.5							226.1	842.35	279.65	647.7	2578.05	329.8	1087.15	742.05	2477.75	215.9	2288.2	1871.7	5326.1	52.7	107.1	300.05	1425.45	181.05	70.55
	5170.55	422.45	49.3		2188.75	2006		2321.35	1297.1	368.9	2171.75							213.35	354.45	1869.15	266.9	105.4	3764.65	292.4	75.65	144.5	450.5	2819.45	1286.05	2274.6	2688.55	996.2	364.65	3149.25	729.3	371.45
	1195.1	895.9	4141.2		1855.55	3001.35		299.2	3152.65	1265.65	2963.1							87.55	79.05	1012.35	2315.4	461.55	1535.1	164.05	1842.8	1154.3	166.6	304.3	1343	1080.35	3679.65	621.35	166.6	261.8	827.9	980.9
	1296.25	3524.1	1589.5		6227.95	2869.6		377.4	615.4	4472.7	3775.7							51.85	850	1074.4	1235.05	1189.15	823.65	408.85	431.8	137.7	290.7	8201.65	352.75	1328.55	328.95	1277.55	315.35	1531.7	48.45	1003
	1774.8	982.6	6493.15		7132.35	3387.25		47.6	1217.2	794.75	3192.6								529.55	286.45	1126.25	67.15	137.7	358.7	453.05	102	520.2	80.75	892.5	2191.3	774.35	1191.7	1202.75	3776.55	1720.4	2583.15
	124.1	1120.3	4228.75		339.15	61.2		3060	282.2	149.6	2653.7								1394.85	1435.65	1026.8	760.75	1886.15	872.1	5284.45	294.95	46.75	430.95	142.8	1212.1	1615.85	73.95	1482.4	3349.85	1806.25	2452.25
	566.1	2328.15	1799.45		3836.05	779.45		529.55	678.3	3488.4	3143.3								1019.15	158.1	4951.25	2548.3	1073.55	1062.5	313.65	2593.35	557.6	1520.65	1405.05	845.75	1454.35	55.25	689.35	1147.5	175.95	304.3
	918.85	303.45	2032.35		3637.15	2271.2		529.55	271.15	3402.55	1387.2								3103.35	347.65	2162.4	520.2	1116.05	2907	100.3	693.6	290.7	1351.5	118.15	321.3	788.8	1487.5	1365.1	634.95	901	130.05
	664.7	731.85	1410.15		3193.45	3691.55		328.95	2910.4	1492.6	3847.95								646.85	2470.1	1195.95	1373.6	564.4	7672.95	3071.05	1883.6	428.4	2467.55	461.55	813.45	824.5	846.6	1059.1	362.1	198.9	1654.1
	462.4	7500.4	323		2826.25	1557.2		643.45	1824.95	646.85	2861.1								1088.85	198.9	398.65	982.6	1326	669.8	1888.7	647.7	1146.65	126.65	2149.65	1776.5	1525.75	3023.45	603.5	1676.2	393.55	362.1
	1442.45	566.1	1966.05		5808.05	2500.7		3518.15	452.2	1479.85	3682.2								595.85	769.25	1565.7	221	896.75	198.05	107.1	90.95	3511.35	248.2	794.75	1089.7	1463.7	2198.1	1871.7	297.5	1009.8	1044.65
	948.6	692.75	4042.6		2259.3	723.35		154.7	631.55	1836	357.85								578.85	44.2	3445.9	62.9	7298.1	498.1	1105.85	388.45	404.6	270.3	1003.85	2552.55	4036.65	51.85	429.25	68.85	1110.95	1497.7
	1530.85	552.5	2410.6		101.15	2566.15		4105.5	1330.25	2221.9	3899.8								2707.25	720.8	1739.95	1455.2	329.8	532.95	712.3	157.25	1241.85	4446.35	61.2	1279.25	1003	4297.6	2573.8	842.35	1426.3	2323.9
	3003.05	991.95	4080.85		2490.5	408		5051.55	1337.05	674.05	3163.7								538.9	1478.15	860.2	130.05	212.5	80.75	399.5	199.75	1129.65	1406.75	334.9	1400.8	250.75	1294.55	668.95	903.55	1098.2	6246.65
	1199.35	1088	4219.4		3789.3	1531.7		275.4	2929.95	69.7	7191								2102.9	305.15	931.6	85	2338.35	67.15	508.3	2175.15	1124.55	631.55	1194.25	1826.65	1992.4	1767.15	2492.2	4357.95	318.75	689.35
	1111.8	681.7	2164.95		2825.4	1251.2		5064.3	304.3	398.65	1909.95								1091.4	494.7	141.95	1235.9	937.55	798.15	292.4	383.35	743.75	4270.4	784.55	223.55	1018.3	431.8	50.15	368.05	72.25	209.95
	339.15	941.8	1982.2		3403.4	3547.05		1712.75	394.4	736.1	2640.1								45.9	623.05	3934.65	1772.25	1279.25	99.45	749.7	425.85	1057.4	125.8	1061.65	3748.5	3411.05	1408.45	50.15	419.05	311.95	1468.8
	3181.55	1485.8	1729.75		1404.2	1509.6		4331.6	582.25	112.2	2941								529.55	1315.8	4726	375.7	1218.05	44.2	2648.6	57.8	462.4	1143.25	572.05	2145.4	1020.85	844.9	879.75	495.55	515.1	736.95
	2679.2	2527.05	1467.95		6565.4	3292.9		300.9	1125.4	1467.95	2703.85								480.25	612	232.9	144.5	1111.8	891.65	744.6	1771.4	1118.6	143.65	549.95	1598	346.8	985.15	1326	1387.2	311.95	113.05
	1680.45	977.5	2590.8		6540.75	314.5		703.8	3171.35	2590.8	3229.15								3214.7	1344.7	2561.9	1167.9	436.05	566.95	137.7	5380.5	256.7	487.9	352.75	420.75	1086.3	814.3	652.8	1898.9	662.15	3043.85
	741.2	473.45	2426.75		5299.75	1702.55		1657.5	1159.4	2426.75	2984.35								1417.8	1399.95	198.9	389.3	377.4	4646.1	7632.15	1719.55	654.5	2629.9	1500.25	1197.65	2710.65	2254.2	74.8	542.3	631.55	1153.45
	391	2249.95	3816.5		3928.7	512.55		1127.1	638.35	3816.5	3303.1								1096.5	407.15	1183.2	1309	1615	1133.9	253.3	966.45	1028.5	246.5	935.85	103.7	386.75	598.4	524.45	2386.8	255.85	245.65
	2552.55	678.3	2919.75		3593.8	3060.85		742.05	669.8	2919.75	3112.7								391.85	504.9	51	78.2	1000.45	617.1	3526.65	807.5	877.2	60.35	64.6	1263.95	1983.05	1275	1055.7	3254.65	285.6	4670.75
	2050.2	2306.9	420.75		3766.35	65.45		1691.5	1014.9	420.75	2775.25								1193.4	1460.3	1156.85	1869.15	1447.55	469.2	70.55	233.75	327.25	46.75	3049.8	348.5	254.15	114.75	136.85	957.1		417.35
	411.4	45.05	857.65		2302.65	2311.15		2125	156.4	857.65	1782.45								544	317.9	392.7	541.45	2736.15	882.3	199.75	46.75	261.8	1306.45	50.15	689.35	1561.45	939.25	1071.85	1846.2		199.75
	980.05	1387.2	6382.65		2682.6	623.05		5244.5	856.8	6382.65	805.8								1214.65	129.2	439.45	973.25	1708.5	46.75	85	445.4	2269.5	1639.65	2009.4	59.5	108.8	109.65	2292.45	829.6		2082.5
	229.5	3519.85	796.45		2663.9	2678.35		571.2	1166.2	796.45	1623.5								773.5	656.2	3412.75	50.15	799	91.8	1084.6	167.45	1003.85	2714.05	1161.1	2192.15	610.3	1320.05	60.35	2010.25		3827.55
	1000.45	6664	1824.95		2840.7	2126.7		3609.95	190.4	1824.95	1327.7								236.3	1871.7	1552.1	131.75	1409.3	1630.3	376.55	1078.65	867	2499.85	2882.35	1831.75	50.15	48.45	163.2	2341.75		833
	323.85	3564.05	2941.85		3533.45	3597.2		4031.55	1252.9	2941.85	1949.05								1045.5	1052.3	199.75	449.65	1779.05	66.3	879.75	393.55	650.25	1104.15	2304.35	1949.05	2159.85	681.7	1958.4	388.45		1286.9
	789.65	160.65	1230.8		2596.75	1385.5		1022.55	357	1230.8	1590.35								43.35	1751.85	292.4	1926.1	1087.15	2510.9	2032.35	340	299.2	2091.85	177.65	1162.8	1212.1	1235.05	640.05	42.5		2106.3
	1880.2	2355.35	1372.75		1130.5	3556.4		1264.8	834.7	1372.75	3395.75								1209.55	1266.5	197.2	442.85	1179.8	96.05	975.8	768.4	1280.1	263.5	43.35	1197.65	124.1	538.05	1752.7	959.65		4811.85
	2897.65	2524.5	3898.95		1746.75	3118.65		90.1	2316.25	3898.95	1414.4								702.1	7121.3	106.25	215.9	1316.65	4485.45	215.9	556.75	494.7	445.4	600.1	1264.8	1224	2708.1	698.7	2942.7		3428.9
	1057.4	147.9	2428.45		6856.95	1184.05		357	1318.35	2428.45	3462.9								145.35	168.3	499.8	238	260.95	562.7	251.6	105.4	1280.1	1926.1	62.9	1609.05	1402.5	503.2	2157.3	688.5		56.1
	732.7	2244	4347.75		3545.35	2791.4		2318.8	940.95	4347.75	3993.3								974.1	3353.25	625.6	151.3	67.15	98.6	1876.8	2002.6	1207.85	188.7	459.85	2276.3	1212.95	3605.7	540.6	730.15		1252.9
	539.75	2326.45	4344.35		1610.75	2516		2466.7	808.35	4344.35	2205.75								2290.75	45.9	95.2	124.95	725.05	695.3	56.95	316.2	661.3	1037	881.45	770.95	570.35	1994.95	864.45	885.7		2878.1
	1176.4	1178.1	4115.7		1701.7	317.9		3293.75	1883.6	4115.7	1809.65								792.2	45.9	3062.55	192.1	1166.2	266.05	1233.35	658.75	528.7	1955.85	1223.15	726.75	810.9	615.4	515.95	1287.75		2181.1
	968.15	1221.45	1295.4		3321.8	668.1		2935.9	584.8	1295.4	3574.25								2162.4	1408.45	5774.05	2456.5	92.65	4275.5	714	1406.75	459.85	1088	782	785.4	1150.9	61.2	200.6	203.15		137.7
	2977.55	1281.8	1995.8		274.55	1918.45		7782.6	776.05	1995.8	3102.5								566.1	1134.75	3627.8	94.35	2686	3999.25	79.9	713.15	307.7	1150.05	1780.75	1057.4	4700.5	371.45	2149.65	497.25		175.1
	1279.25	1481.55	7321.05		2310.3	306.85		1067.6	628.15	7321.05	2473.5								251.6	1010.65	6289.15	113.05	3898.95	284.75	657.05	2045.1	520.2	1738.25	1898.05	1574.2	287.3	51.85	1227.4	736.1		219.3
	782	3532.6	1992.4		2202.35	1374.45		4152.25	1451.8	1992.4	3216.4								416.5	1036.15	7259	425.85	281.35	1836	44.2	2189.6	250.75	413.95	651.1	583.1	106.25	3261.45	3029.4	2028.1		878.05
	2199.8	4187.1	1858.1		4199.85	2009.4		268.6	741.2	1858.1	1759.5								1276.7	665.55	878.05	2235.5	1104.15	3320.95	81.6	63.75	619.65	2221.05	806.65	1554.65	1223.15	1106.7	820.25	991.1		46.75
	1366.8	4458.25	363.8		1935.45	197.2		2806.7	211.65	363.8	2550								351.9	1139.85	5632.95	99.45	1222.3	550.8	7937.3	328.95	964.75	1201.05	1257.15	820.25	1989.85	1017.45	832.15	2581.45		2012.8
	1766.3	1110.1	2660.5		2035.75	1229.95		3500.3	728.45	2660.5	2012.8								551.65	521.05	286.45	88.4	1385.5	51.85	407.15	58.65	1521.5	2447.15	160.65	68	1684.7	705.5	249.9	2108		131.75
	504.05	781.15	3668.6		3053.2	341.7		2468.4	1530	3668.6	2635								708.05	1205.3	283.9	606.05	525.3	119	718.25	1113.5	164.9	85	202.3	383.35	1546.15	498.95	96.05	543.15		2919.75
	2700.45	1127.95	3591.25		3995	1462		823.65	183.6	3591.25	1705.1								1847.05	1093.95	1671.95	67.15	1399.95	87.55	5126.35	232.9	1300.5	3036.2	1477.3	99.45	111.35	2101.2	1802.85	2010.25		1218.9
	503.2	98.6	7381.4		4188.8	3220.65		3876	2136.05	7381.4	2675.8								706.35	590.75	161.5	486.2	1484.95	272	521.9	1013.2	81.6	1211.25	765.85	1404.2	5882.85	691.9	1705.1	2303.5		3600.6
	646	180.2	3262.3		1565.7	906.1		1539.35	3133.95	3262.3	4458.25								736.95	1544.45	1594.6	74.8	2340.9	49.3	1351.5	2561.05	806.65	837.25	1376.15	2429.3	2188.75	1320.05	852.55	1497.7		834.7
	45.9	1148.35	5910.05		3250.4	2504.1		1975.4	192.1	5910.05	747.15								45.05	725.9	657.05	199.75	1210.4	410.55	353.6	2551.7	1843.65	2326.45	1813.05	67.15	151.3	767.55	52.7	1164.5		270.3
	367.2	820.25	3777.4		4829.7	3376.2		1854.7	743.75	3777.4	1476.45								884.85	906.95	1001.3	119	2414.85	498.1	669.8	1394	935.85	1756.1	2612.05	901	1505.35	64.6	5105.95	231.2		493.85
	3314.15	1167.9	1534.25		4289.1	430.95		1378.7	756.5	1534.25	2300.1								781.15	2510.9	2805	2085.05	1659.2	4708.15	576.3	366.35	504.9	3767.2	1062.5	412.25	1954.15	589.9	118.15	1656.65		1679.6
	2076.55	909.5	2567.85		1853	2373.2		1988.15	209.95	2567.85	2141.15								357	129.2	61.2	2005.15	2050.2	1573.35	615.4	136	2517.7	53.55	470.05	521.9	99.45	474.3	1266.5	160.65		70.55
	2997.1	1172.15	3410.2		6420.9	1093.1		477.7	936.7	3410.2	1868.3								4046	1558.05	417.35	1802	2346.85	79.9	696.15	3876	519.35	1072.7	663.85	1207.85	967.3	2623.95	1977.1	189.55		4488
	677.45	43.35	4006.05		1373.6	2050.2		845.75	3071.05	4006.05	1901.45								167.45	1791.8	4960.6	261.8	3438.25	85	1467.1	96.05	226.1	1992.4	1454.35	998.75	808.35	531.25	284.75	942.65		478.55
	696.15	232.9	3029.4		7837.85	918.85		1978.8	1920.15	3029.4	2314.55								1266.5	2305.2	2333.25	1195.95	1408.45	87.55	219.3	1801.15	511.7	1356.6	1366.8	1694.9	2049.35	1884.45	1301.35	282.2		232.9
	2423.35	2822.85	3818.2		939.25	711.45		2023	1519.8	3818.2	977.5								163.2	2477.75	575.45	1195.95	1088.85	215.9	1668.55	1662.6	940.1	267.75	1481.55	1158.55	583.1	1303.9	1297.95	1039.55		538.05
	364.65	1019.15	1425.45		76.5	2221.9		2441.2	681.7	1425.45	2754								519.35	43.35	453.9	1339.6	4348.6	85.85	148.75	385.05	341.7	62.9	1587.8	1602.25	96.05	56.1	880.6	6182.9		1768
	185.3	854.25	7981.5		3987.35	1263.1		3110.15	929.05	7981.5	1547.85								633.25	1853	2424.2	729.3	1258.85	2342.6	6645.3	634.1	123.25	386.75	1151.75	900.15	2482.85	430.95	485.35	6112.35		107.1
	2986.9	2436.95	3917.65		4859.45	1912.5		733.55	893.35	3917.65	3127.15								2306.9	605.2	397.8	1049.75	141.95	3133.95	336.6	3337.1	167.45	4125.9	700.4	2746.35	827.9	3085.5	1263.1	246.5		2368.1
	858.5	2334.1	1903.15		93.5	2527.9		1679.6	1661.75	1903.15	45.05								757.35	1736.55	2069.75	509.15	1035.3	202.3	66.3	68	307.7	1165.35	426.7	1190	936.7	676.6	822.8	1641.35		707.2
	1786.7	269.45	263.5		3587.85	611.15		969.85	782.85	263.5	3527.5								66.3	1569.1	204.85	2452.25	1448.4	1051.45	55.25	202.3	73.1	613.7	279.65	1261.4	377.4	486.2	1843.65	45.05		2986.9
	480.25	2017.9	3911.7		2975	1928.65		2261.85	886.55	3911.7	2465								997.9	1632.85	1188.3	61.2	915.45	1108.4	189.55	194.65	187	174.25	56.95	1222.3	1299.65	322.15	914.6	822.8		1935.45
	1524.05	2760.8	2210.85		847.45	2218.5		478.55	1366.8	2210.85	1381.25								300.05	1143.25	1457.75	62.05	477.7	3962.7	57.8	237.15	1438.2	862.75	1452.65	1729.75	166.6	4510.95	963.05	96.9		55.25
	1414.4	1313.25	5281.9		4441.25	1758.65		1559.75	716.55	5281.9	850								571.2	293.25	390.15	51	1984.75	172.55	261.8	114.75	600.95	872.95	1636.25	1819	1739.95	222.7	1113.5	494.7		144.5
	632.4	2014.5	3410.2		3143.3	172.55		91.8	729.3	3410.2	785.4								675.75	2131.8	798.15	209.95	1015.75	186.15	63.75	1320.9	4218.55	137.7	1215.5	3933.8	3586.15	252.45	1105.85	686.8		1380.4
	1063.35	764.15	3156.9		1501.1	2426.75		1657.5	545.7	3156.9	3530.05								142.8	1258.85	362.95	293.25	1313.25	918.85	749.7	1606.5	413.1	83.3	90.1	1748.45	593.3	1023.4	95.2	47.6		2287.35
	1160.25	2518.55	7477.45		149.6	1399.95		4014.55	556.75	7477.45	2367.25								192.95	885.7	161.5	185.3	736.95	845.75	106.25	214.2	1007.25	1678.75	3188.35	100.3	5023.5	3038.75	3537.7	2455.65		1154.3
	1813.9	2001.75	7975.55		2048.5	1554.65		1294.55	1564	7975.55	2233.8								812.6	740.35	1207	2338.35	1815.6	4328.2	1853.85	196.35	384.2	1336.2	923.1	298.35	176.8	4734.5	1888.7	1236.75		1474.75
	312.8	3319.25	7230.95		3922.75	3622.7		844.05	531.25	7230.95	2660.5								1274.15	936.7	87.55	538.9	1175.55	630.7	385.05	1544.45	1565.7	1139	2425.9	146.2	66.3	854.25	2886.6	54.4		1951.6
	419.9	665.55	7644.9		1725.5	4788.9		7238.6	2878.1	7644.9	1976.25								120.7	469.2	860.2	265.2	2755.7	2924	2134.35	49.3	60.35	1926.95	1817.3	1966.05	481.95	1109.25	1975.4	2886.6		130.9
	119.85	2261	2109.7		3791.85	404.6		3395.75	3263.15	2109.7	3474.8								1100.75	851.7	2263.55	1756.1	1499.4	1371.9	858.5	269.45	714	183.6	1913.35	1773.95	1326	172.55	549.95	1453.5		3197.7
	882.3	368.9	3575.1		4725.15	2614.6		2956.3	2085.9	3575.1	2681.75								799.85	143.65	997.05	82.45	2907.85	153.85	77.35	756.5	1206.15	2617.15	1776.5	216.75	1076.95	517.65	81.6	1820.7		187.85
	2033.2	901.85	5228.35		4216	391		2453.95	2408.9	5228.35	1682.15								682.55	981.75	95.2	1760.35	176.8	68.85	2895.1	73.95	335.75	3824.15	479.4	1055.7	85	429.25	3121.2	3679.65		1703.4
	2742.1	3054.9	2467.55		4134.4	2242.3		3030.25	1722.95	2467.55	1749.3								42.5	3017.5	1371.05	163.2	67.15	1430.55	198.9	659.6	856.8	1411	2094.4	3931.25	673.2	1368.5	1299.65	336.6		62.05
	3198.55	285.6	2838.15		3252.95	2027.25		3053.2	718.25	2838.15	2605.25								1008.1	50.15	136	73.95	1296.25	542.3	200.6	270.3	832.15	1877.65	920.55	1899.75	1369.35	141.1	130.05	635.8		1892.95
	1830.9	778.6	3733.2		3246.15	1624.35		1681.3	1021.7	3733.2	3395.75								2151.35	1423.75	3326.9	2356.2	2092.7	156.4	527.85	1783.3	374	731	211.65	890.8	1425.45	754.8	1711.05	2458.2		1581.85
	1707.65	2232.1	2227		3842	660.45		4058.75	827.9	2227	1962.65								992.8	913.75	487.9	150.45	1340.45	256.7	4952.1	258.4	689.35	78.2	1991.55	1134.75	1641.35	2085.05	872.1	5212.2		332.35
	634.1	466.65	2237.2		1295.4	857.65		47.6	352.75	2237.2	3887.05								2505.8	921.4	1222.3	488.75	2714.9	1915.9	1452.65	2646.05	46.75	1225.7	3921.05	1326.85	453.9	1194.25	1695.75	2494.75		2499.85
	891.65	60.35	2375.75		2801.6	2425.9		3747.65	4412.35	2375.75	4584.05								1745.05	422.45	139.4	85	61.2	2317.95	684.25	984.3	53.55	1370.2	1178.95	1195.95	664.7	589.9	849.15	577.15		164.9
	717.4	68	353.6		5042.2	50.15		1569.1	1601.4	353.6	5698.4								294.95	363.8	151.3	1433.95	301.75	102	412.25	83.3	404.6	328.95	671.5	618.8	1181.5	4318.85	1935.45	754.8		1051.45
	1350.65	238	1296.25		2567	125.8		332.35	299.2	1296.25	4979.3								1478.15	954.55	1688.95	839.8	803.25	1588.65	111.35	1555.5	226.1	114.75	1257.15	2533.85	1683.85	725.9	149.6	795.6		1769.7
	1573.35	3233.4	723.35		3116.1	479.4		6096.2	757.35	723.35	802.4								45.9	243.1	377.4	1026.8	1294.55	753.95	704.65	843.2	5020.1	1749.3	1481.55	941.8	1468.8	2040.85	392.7	469.2		803.25
	225.25	799.85	473.45		6950.45	1580.15		686.8	1209.55	473.45	3565.75								1005.55	2235.5	1897.2	423.3	1237.6	1076.1	139.4	1764.6	1127.95	238.85	1801.15	7717.15	1844.5	575.45	847.45	1292		45.9
	564.4	3547.9	113.05		7977.25	2779.5		322.15	516.8	113.05	1703.4								124.1	213.35	214.2	227.8	2594.2	596.7	889.95	2009.4	1090.55	782.85	140.25	390.15	2391.05	458.15	346.8	8183.8		1044.65
	851.7	944.35	51		4053.65	382.5		2459.9	785.4	51	1992.4								2498.15	2587.4	2710.65	411.4	1354.9	71.4	1388.05	2159.85	929.05	2997.1	54.4	229.5	1521.5	465.8	666.4	2727.65		2395.3
	671.5	2438.65			6862.9	608.6		2476.05	1369.35		2609.5								1069.3	57.8	519.35	44.2	1113.5	158.95	133.45	390.15	377.4	93.5	1442.45	1031.9	344.25	193.8	901.85	895.9		1858.1
	1343	1914.2			6048.6	4144.6		2921.45	731		4825.45								118.15	431.8	588.2	250.75	1207	131.75	405.45	46.75	669.8	1915.9	1031.05	2402.1	2640.1	1889.55	146.2	1590.35		978.35
	580.55	1423.75			8201.65	3500.3		3193.45	797.3		3156.05								291.55	232.05	1166.2	51	149.6	251.6	413.1	745.45	226.1	48.45	909.5	1348.1	2119.05	142.8	1341.3	1284.35		636.65
	1687.25	1346.4			1949.05	2616.3		3402.55	459.85		1277.55								142.8	106.25	1241.85	333.2	1686.4	51	2238.05	1210.4	422.45	700.4	933.3	6060.5	4374.95	189.55	428.4	609.45		807.5
	663	1147.5			1716.15	8123.45		180.2	370.6		4942.75								1448.4	2006.85	608.6	151.3	920.55	390.15	150.45	82.45	4528.8	532.1	98.6	2061.25	369.75	177.65	46.75	1184.9		3063.4
	341.7	2527.05			3306.5	890.8		2100.35	170		1094.8								544	1223.15	185.3	895.9	1305.6	58.65	399.5	314.5	590.75	1541.9	2799.9	478.55	1531.7	572.9	540.6	292.4		1821.55
	385.9	285.6			2125.85	740.35		531.25	2219.35		4345.2								294.95	2009.4	687.65	48.45	116.45	209.95	238.85	3724.7	2220.2	45.9	1767.15	428.4	787.95	1102.45	179.35	481.95		164.9
	780.3	1785.85			3215.55	663.85		130.05	691.05		2881.5								7224.15	1172.15	130.9	224.4	600.1	551.65	57.8	860.2	638.35	3173.9	87.55	2128.4	894.2	181.05	630.7	2118.2		3830.95
	416.5	258.4			4386.85	1172.15		98.6	2934.2		2662.2								624.75	1288.6	1617.55	236.3	1625.2	416.5	690.2	483.65	2068.9	2575.5	112.2	1388.05	78.2	448.8	714	126.65		3059.15
	2823.7	50.15			3463.75	1781.6		238.85	376.55		4761.7								2207.45	1317.5	606.9	334.05	1926.95	481.95	51.85	67.15	2330.7	1063.35	1155.15	1735.7	613.7	3153.5	136.85	637.5		1227.4
	1460.3	1194.25			2513.45	1267.35		3018.35	1520.65		1246.95								130.9	120.7	753.95	294.95	1834.3	159.8	703.8	86.7	451.35	1717.85	2338.35	1542.75	244.8	843.2	251.6	1526.6		1841.1
	2839.85	705.5			3300.55	1365.95		2051.05	555.05		759.9								634.95	1269.05	4788.05	487.05	1141.55	219.3	484.5	72.25	2875.55	1711.9	1733.15	1064.2	1617.55	813.45	255.85	255		3736.6
	508.3	1055.7			3596.35	894.2		2357.9	1068.45		970.7								2400.4	1245.25	1091.4	217.6	179.35	288.15	437.75	829.6	62.9	2019.6	1122	1808.8	1947.35	597.55	951.15	951.15		1792.65
	997.05	3559.8			4833.1	1290.3		568.65	57.8		3956.75								1160.25	1263.1	1184.9	936.7	526.15	82.45	7226.7	2306.05	1258	610.3	1898.05	877.2	436.9	1375.3	749.7	3677.95		437.75
	1317.5	4888.35			2117.35	3896.4		1858.1	327.25		2025.55								90.1	1392.3	1722.95	97.75	77.35	60.35	2266.1	576.3	277.95	1561.45	276.25	1265.65	1962.65	885.7	2324.75	940.95		413.1
	3055.75	1722.1			603.5	1241.85		313.65	693.6		2918.05								1045.5	437.75	1112.65	56.1	1981.35		1284.35	442	1897.2	1752.7	878.9	1408.45	98.6	3487.55	776.9	1374.45		1131.35
	294.1	3522.4			5151	123.25		313.65	417.35		2054.45								1184.9	51.85	1195.95	854.25	644.3		271.15	1311.55	197.2	185.3	2307.75	80.75	1098.2	3183.25	1098.2	68		2946.95
	589.05	192.1			3383	1701.7		3621	5666.95		1924.4								2077.4	810.05	789.65	266.05	1921.85		1069.3	1047.2	270.3	711.45	5932.15	804.1	1735.7	1243.55	315.35	440.3		2640.1
	53.55	1666			1580.15	55.25		1703.4	617.95		3107.6								584.8	1028.5	283.05	175.1	371.45		2153.9	453.9	1196.8	1025.95	2010.25	1309.85	1002.15	242.25	742.9	125.8		1419.5
	5963.6	223.55			4176.9	876.35		254.15	678.3		1270.75								6921.55	1399.95	2580.6	2773.55	1151.75		247.35	96.9	397.8	1229.95	784.55	139.4	207.4	4105.5	1234.2	1756.1		622.2
	420.75	489.6			3821.6	760.75		3199.4	594.15		2887.45								465.8	486.2	1116.05	5914.3	594.15		105.4	2063.8	1177.25	4965.7	2384.25	6108.1	879.75	1127.1	166.6	351.9		1065.05
	577.15	918			3587.85	221		889.1	102		674.05								1116.05	1127.1	666.4	129.2	1224		42.5	1075.25	356.15	1922.7	1234.2	376.55	1668.55	2319.65	51.85	1615		321.3
	67.15	1733.15			3798.65	808.35		1977.95	1568.25		2068.9								122.4	611.15	1945.65	380.8	1419.5		589.05	458.15	105.4	2119.05	1258	2368.1	2016.2	881.45	238.85	519.35		549.95
	1407.6	791.35			6662.3	2001.75		498.95	2193		2078.25								2482	1840.25	1293.7	64.6	1093.1		76.5	5787.65	1085.45	1381.25	3402.55	79.05	988.55	1123.7	1793.5	476.85		283.05
	2064.65	1719.55			4737.9	2882.35		1581.85	1343.85		777.75								69.7	1310.7	58.65	1688.1	1776.5		893.35	511.7	3304.8	464.95	1686.4	1314.95	1764.6	883.15	901	968.15		3499.45
	1233.35	48.45			217.6	817.7		1836.85	694.45		565.25								57.8	226.95	1246.95	196.35	1501.95		1024.25	601.8	1246.1	804.1	1229.1	1521.5	52.7	510.85	955.4	320.45		718.25
	2766.75	1349.8			3282.7	183.6		753.1	2953.75		561								1018.3	287.3	369.75	261.8	1195.95		281.35	1348.1	841.5	521.9	138.55	630.7	350.2	551.65	2827.1	383.35		1795.2
	1605.65	240.55			109.65	1462		345.95	478.55		536.35								5576.85	60.35	532.95	677.45	500.65		1800.3	312.8	586.5	1315.8	641.75	1792.65	262.65	221.85	3713.65	1433.1		2255.9
	1142.4	956.25			1542.75	43.35		2246.55	3307.35		263.5								774.35	76.5	49.3	1138.15	1966.9		725.05	653.65	155.55	880.6	104.55	1046.35	2405.5	589.05	109.65	134.3		2255.9
	84.15	908.65			2930.8	968.15		974.1	2065.5		209.1								395.25	505.75	777.75	136.85	3082.1		1505.35	1450.1	1656.65	172.55	1139	2479.45	234.6	201.45	278.8	3182.4		1190.85
	1670.25	2304.35			1918.45	1782.45		717.4	1404.2		135.15								412.25	719.1	1535.95	368.9	770.95		286.45	510.85	147.05	152.15	976.65	1326	1713.6	45.9	552.5	48.45		2328.15
	3213	79.05			1597.15	2179.4		148.75	2326.45		175.95								817.7	1496	454.75	116.45	1366.8		934.15	262.65	1893.8	2038.3	3884.5	2557.65	1439.05		1678.75	666.4		1099.05
	1962.65	3038.75			1896.35	2199.8		3696.65	560.15										246.5	772.65	192.95	1469.65	274.55		367.2	90.95	449.65	2446.3	4227.9	57.8	1433.1		1484.1	180.2		1362.55
	1829.2	619.65			1097.35	1666.85		1480.7	1005.55										784.55	137.7	935	848.3	2255.9		107.95	55.25	3998.4	1807.95	1036.15	1795.2	49.3		1107.55	113.05		52.7
	1196.8	56.95			1087.15	1066.75		3035.35	536.35										44.2	115.6	955.4	204	134.3		63.75	50.15	2161.55	543.15	123.25	2476.05	1455.2		1532.55	54.4		2122.45
	2249.1	1497.7			2006.85	234.6		1439.9	1342.15										43.35	1820.7	2947.8	1007.25	735.25		73.95	621.35	133.45	2418.25	990.25	3514.75	878.05		59.5	59.5		1879.35
	56.1	3099.1			1467.95	1193.4		1908.25	1191.7										1771.4	2196.4	1008.1	69.7	867.85		114.75	636.65	595.85	1036.15	2409.75	1567.4	2177.7		1574.2	81.6		301.75
	470.9	1938.85			1217.2	554.2		658.75	90.95										2914.65	954.55	107.95	86.7	1297.1		1474.75	62.9	312.8	670.65	2144.55	1236.75	1530.85		1663.45	1618.4		506.6
	993.65	350.2			1128.8	1242.7		1299.65	1242.7										1542.75	48.45	90.95	83.3	2113.1		810.05	1479.85	92.65	239.7	6836.55	4635.05	742.9		96.05	598.4		2570.4
	1124.55	2821.15			771.8	616.25		3410.2	3397.45										553.35	2079.1	1402.5	62.05	1075.25		1603.1	1035.3	42.5	1073.55	1082.9	157.25	1922.7		670.65	67.15		1989
	81.6	2006.85			565.25	403.75		2666.45	592.45										449.65	138.55	187	96.05	1204.45		152.15	790.5	629.85	989.4	952	1127.95	660.45		172.55	7805.55		1178.95
	1119.45	810.9			350.2	239.7		5149.3	543.15										1036.15	1434.8	477.7	549.1	112.2		315.35	1665.15	5366.05	1093.1	1140.7	1550.4	732.7		195.5	152.15		691.05
	3286.1	1981.35			356.15	329.8		960.5	1829.2										278.8	118.15	572.9	377.4	150.45		73.1	58.65	65.45	915.45	183.6	734.4	1653.25		52.7	296.65		869.55
	527.85	1214.65			477.7	322.15		124.95	665.55										1622.65	882.3	51	110.5	475.15		4990.35	60.35	43.35	109.65	442	1020	311.1		2964.8	62.9		1658.35
	294.1	400.35			230.35	201.45		2671.55	2514.3										1064.2	1500.25	42.5	332.35	1065.9		479.4	1835.15	92.65	955.4	487.9	1309	408.85		677.45	58.65		197.2
	1767.15	3222.35				113.9		1054.85	1692.35										1073.55	384.2	747.15	1678.75	322.15		600.95	129.2	65.45	1388.05	410.55	1380.4	312.8		1723.8	881.45		67.15
	2431	2363.85				62.9		1018.3	212.5										314.5	2017.9	1091.4	102.85	1680.45		45.9	642.6	1350.65	134.3	487.9	1931.2	1037		241.4	381.65		1164.5
	1609.9	3031.95				61.2		2147.1	60.35										1055.7	2192.15	258.4	770.1	560.15		172.55	858.5	2588.25	674.05	1017.45	1266.5	1654.1		1683	2349.4		1110.95
	1031.9	76.5						1273.3	62.9										1270.75	1190.85	1563.15	247.35	1413.55		339.15	1608.2	4295.9	935.85	478.55	4873.05	340		1376.15	192.1		449.65
	355.3	453.9						2994.55	796.45										713.15	2858.55	618.8	659.6	635.8		250.75	178.5	270.3	836.4	1683.85	1634.55	1140.7		1275.85	987.7		2258.45
	123.25	907.8						4667.35	476										606.9	624.75	1254.6	78.2	2530.45		1649.85	661.3	639.2	2292.45	1793.5	3052.35	890.8		503.2	84.15		620.5
	142.8	382.5						592.45	419.05										3226.6	1243.55	566.1	170.85	1945.65		47.6	63.75	2491.35	2592.5	2065.5	288.15	461.55		1687.25	1530		3303.95
	1198.5	1009.8						366.35	1000.45										1021.7	398.65	155.55	181.9	2510.9		107.95	756.5	404.6	70.55	848.3	81.6	1828.35		418.2	2194.7		1573.35
	48.45	3724.7						3122.05	191.25										746.3	604.35	1163.65	46.75	1584.4		1857.25	75.65	2131.8	1681.3	1008.1	1394.85	2397		587.35	680.85		1414.4
	2198.95	137.7						1653.25	2832.2										284.75	475.15	155.55	234.6	744.6		522.75	888.25	626.45	1291.15	2278	2199.8	219.3		698.7	59.5		88.4
	362.1	944.35						1442.45	861.05										69.7	112.2	497.25	2297.55	86.7		281.35	516.8	159.8	537.2	1552.1	2927.4	369.75		61.2	45.05		978.35
	351.9	1853						4450.6	547.4										69.7	1003	1597.15	202.3	160.65		202.3	670.65	717.4	230.35	1556.35	291.55	1269.05		1520.65	1765.45		1784.15
	915.45	654.5						326.4	59.5										330.65	1891.25	75.65	757.35	603.5		668.1	2707.25	668.1	884	470.9	1229.1	300.9		1936.3	832.15		1140.7
	3751.9	2000.9						2938.45	1981.35										719.1	343.4	782	65.45	1225.7		62.9	1022.55	5348.2	1428.85	1032.75	57.8	264.35		1141.55	1609.9		3078.7
	2748.9	1658.35						2024.7	2436.1										58.65	1602.25	997.05	1031.9	275.4		3548.75	158.95	77.35	3007.3	487.05	1348.95	461.55		603.5	1388.05		1045.5
	757.35	416.5						153.85	85										2012.8	71.4	170.85	2476.05	1308.15		716.55	210.8	530.4	288.15	50.15	1478.15	235.45		440.3	515.95		1314.1
	455.6	362.1						3428.05	1214.65										57.8	634.95	76.5	1208.7	1026.8		2642.65	190.4	1476.45	185.3	1433.95	2788	1188.3		1469.65	134.3		1428
	1846.2	922.25						607.75	667.25										45.9	74.8	402.05	254.15	68		697	374.85	1069.3	1855.55	235.45	1484.95	620.5		79.05	305.15		960.5
	2598.45	1832.6						3653.3	1304.75										76.5	741.2	1105.85	119.85	929.05		184.45	437.75	685.1	182.75	1422.9	1249.5	2294.15		882.3	1466.25		1744.2
	114.75	2029.8						3643.1	4307.8										1368.5	969.85	716.55	1529.15	92.65		45.9	526.15	1098.2	2310.3	498.1	1367.65	544		1983.05	978.35		1615.85
	1108.4	352.75						1101.6	4335										49.3	702.95	515.95	1108.4	1405.9		1454.35	537.2	97.75	799.85	1440.75	1785	999.6		1137.3	963.9		163.2
	4109.75	1022.55						162.35	272										2466.7	474.3	633.25	141.1	1105		546.55	433.5	645.15	105.4	519.35	713.15	198.05		2560.2	997.9		650.25
	1868.3	3505.4						2534.7	1266.5										215.9	153	772.65	1641.35	1816.45		113.05	43.35	612	5901.55	1887	1394	648.55		179.35	3391.5		442.85
	4198.15	218.45						1983.05	878.9										195.5	1690.65	757.35	1716.15	59.5		417.35	554.2	598.4	2160.7	1190.85	142.8	189.55		1452.65	741.2		224.4
	331.5	2416.55						150.45	2431										826.2	951.15	69.7	952	221.85		340	827.9	2721.7	198.9	3422.1	640.05	758.2		1594.6	376.55		722.5
	202.3	1078.65						973.25	1405.9										53.55	138.55	1263.95	472.6	379.95		1407.6	357.85	2648.6	2783.75	1411	1747.6	175.95		1295.4	1853		60.35
	1126.25	4176.9						2504.1	756.5										51.85	62.05	108.8	878.05	183.6		1283.5	2986.9	1120.3	1225.7	1507.9	2013.65	196.35		1253.75	937.55		646
	2156.45	962.2						1348.1	3484.15										544	1220.6	447.95	82.45	2534.7		629	1161.1	45.9	4136.1	1381.25	1224.85	519.35		1663.45	272		1126.25
	1168.75	841.5						537.2	904.4										6307.85	398.65	1618.4	3146.7	2396.15		421.6	1686.4	646	60.35	964.75	95.2	161.5		140.25	322.15		527.85
	251.6	591.6						689.35	2219.35										194.65	884.85	107.1	232.9	1930.35		104.55	206.55	404.6	748	2042.55	198.9	1077.8		2006	181.05		2323.9
	999.6	92.65						3633.75	7242										316.2	1870	73.95	265.2	1127.95		368.9	637.5	550.8	1940.55	902.7	566.1	148.75		124.95	810.05		1048.05
	266.05	668.1						754.8	97.75										79.9	651.95	274.55	409.7	287.3		185.3	960.5	100.3	1650.7	804.95	4120.8	1259.7		515.1	2842.4		699.55
	573.75	2036.6						1456.9	216.75										460.7	829.6	1044.65	123.25	490.45		3093.15	207.4	1180.65	1232.5	215.05	734.4	263.5		991.1	2084.2		256.7
	3371.95	976.65						3543.65	999.6										572.9	466.65	485.35	783.7	187.85		552.5	254.15	1812.2	70.55	1901.45	1998.35	50.15		2475.2	543.15		116.45
	756.5	96.05						780.3	45.9										145.35	138.55	162.35	1529.15	1201.05		66.3	535.5	430.1	1476.45	980.05	1236.75	56.1		200.6	93.5		744.6
	848.3	1859.8						424.15	926.5										257.55	855.1	239.7	198.9	715.7		404.6	1099.9	1202.75	577.15	1105.85	895.9	60.35		1061.65	197.2		204
	2079.95	3150.95						1564.85	527.85										5489.3	174.25	324.7	702.1	1538.5		2223.6	130.05	555.05	308.55	613.7	669.8	48.45		3385.55	1207		212.5
	549.1	112.2						725.05	986.85										74.8	554.2	189.55	593.3	986		434.35	572.9	1264.8	53.55	1322.6	1563.15	1037		354.45	216.75		575.45
	255	359.55						1127.1	1087.15										759.05	1104.15	456.45	1616.7	1188.3		110.5	1302.2	839.8	3388.95	1300.5	1313.25	59.5		263.5	1255.45		1898.9
	2083.35	3226.6						1501.1	47.6										238.85	1485.8	744.6	535.5	2020.45		566.95	90.1	74.8	46.75	1312.4	1212.1	405.45		1170.45	43.35		1457.75
	2559.35	335.75						491.3	739.5										208.25	478.55	1608.2	77.35	1159.4		1943.95	241.4	1139.85	118.15	2851.75	1626.05	1416.95		7801.3	51		536.35
	306.85	1949.05						1272.45	1335.35										483.65	923.1	700.4	454.75	1368.5		2606.95	570.35	51	960.5	1337.05	1174.7	1372.75		109.65	917.15		189.55
	399.5	1485.8						890.8	442.85										511.7	1054	626.45	921.4	1467.1		1059.1	111.35	1214.65	1875.95	596.7	567.8	311.1		676.6	246.5		400.35
	360.4	784.55						1479	572.9										442	673.2	73.1	126.65	717.4		85.85	866.15	145.35	1309.85	535.5	2068.05	2833.9		1615.85	470.9		195.5
	819.4	4986.95						1799.45	1329.4										1705.95	470.05	4340.95	882.3	760.75		943.5	1611.6	731	1407.6	124.95	3182.4	412.25		1505.35	148.75		72.25
	1539.35	1008.95						833	3384.7										1226.55	570.35	101.15	69.7	971.55		158.1	300.05	432.65	1878.5	91.8	873.8	1267.35		246.5	124.95		424.15
	345.95	827.9						1376.15	645.15										73.95	1008.95	428.4	73.1	1056.55		671.5	1268.2	1573.35	2049.35	3643.1	1475.6	975.8		855.95	1920.15		90.95
	395.25	791.35						1398.25	3430.6										143.65	506.6	928.2	141.95	1792.65		4540.7	3332	2351.95	1191.7	582.25	2380.85	589.05		1890.4	45.9		210.8
	832.15	746.3						2281.4	2410.6										1933.75	1128.8	61.2	1377	75.65		103.7	449.65	606.05	2180.25	2414	165.75	472.6		1725.5	379.1		120.7
	89.25	3547.9						156.4	59.5										1348.95	1602.25	145.35	2436.95	952.85		1009.8	84.15	255.85	1977.95	2999.65	1027.65	381.65		1862.35	868.7		118.15
	1089.7	2834.75						255	2145.4										293.25	514.25	45.9	86.7	732.7		545.7	1218.05	425.85	52.7	1044.65	1400.8	119		1670.25	163.2		255.85
	2392.75	2731.05						1147.5	1093.95										372.3	711.45	2566.15	4136.95	1140.7		395.25	85	1355.75	2497.3	316.2	796.45	175.1		43.35	192.95		94.35
	727.6	4105.5						460.7	3513.9										335.75	1182.35	335.75	85	706.35		231.2	198.05	730.15	1828.35	1314.95	2222.75	54.4		510
	410.55	736.1						456.45	1156										71.4	1029.35	100.3	629	298.35		1836.85	77.35	1955	3123.75	2130.1	3206.2	141.1		46.75
	2087.6	370.6						705.5	2572.95										201.45	357	629.85	405.45	263.5		508.3	439.45	792.2	1364.25	1650.7	1361.7	111.35		967.3
	340.85	707.2						251.6	1846.2										238	253.3	1382.95	1425.45	2523.65		107.95	116.45	799	391.85	204	135.15	169.15		2047.65
	48.45	2074.85						851.7	4292.5										65.45	1959.25	458.15	279.65	362.95		45.9	581.4	53.55	2701.3	1615.85	177.65	247.35		2267.8
	1910.8	151.3						287.3	728.45										54.4	1178.95	1363.4	109.65	453.05		43.35	395.25	905.25	3303.1	372.3	523.6	124.95		105.4
	1256.3	663.85						602.65	141.95											1123.7	2589.1	1284.35	1068.45		114.75	771.8	359.55	994.5	2807.55	1156.85	115.6		1656.65
	828.75	1255.45						89.25	1014.05											1093.95	204.85	133.45	185.3		683.4	1412.7	807.5	2112.25	315.35	361.25			5554.75
	3179.85	226.1						56.1	87.55											2673.25	6197.35	152.15	2026.4		967.3	2078.25	4172.65	856.8	2209.15	1830.9			1337.9
	3349	3197.7							824.5											808.35	52.7	2356.2	323.85		583.95	995.35	181.9	173.4	77.35	607.75			641.75
	538.9	1089.7							82.45											178.5	4435.3	306.85	1110.1		52.7	1147.5	1297.95	435.2	420.75	1535.1			1425.45
	137.7	476.85							1068.45											69.7	43.35	2796.5	1450.95		284.75	317.9	170.85	1223.15	45.05	714.85			1008.95
	2269.5	88.4							976.65											290.7	130.9	96.9	1292		970.7	513.4	521.05	1830.05	1358.3	2672.4			2215.95
	2010.25	2250.8							2756.55											298.35	2779.5	3105.9	422.45		51	363.8	679.15	3692.4	1525.75	2655.4			48.45
	2123.3	1151.75							2222.75											1475.6	138.55	3341.35	1517.25		1218.05	1608.2	2408.05	3055.75	2463.3	1692.35			489.6
	2004.3	765							2128.4											870.4	856.8	4243.2	551.65		2601.85	464.95	776.05	4353.7	90.1	811.75			1088.85
	2149.65	3342.2							506.6											891.65	77.35	3012.4	73.1		530.4	377.4	70.55	65.45	71.4	42.5			1177.25
	3391.5	135.15							1858.95											1118.6	50.15	550.8	196.35		997.9	302.6	317.9	2476.9	245.65	102.85			1075.25
	922.25	63.75							336.6											294.95	980.05	113.9	247.35		219.3	644.3	1008.1	90.95	231.2	1255.45			1812.2
	1004.7	705.5							1932.05											435.2	1173.85	1220.6	364.65		1219.75	592.45	588.2	130.05	481.95	62.9			691.05
	1140.7	594.15							2163.25											961.35	56.1	124.95	168.3		667.25	1841.1	691.05	2963.95	4459.95	195.5			177.65
	1354.05	80.75							1924.4											1802	400.35	160.65	1301.35		215.05	1413.55	156.4	3428.9	1425.45	659.6			130.05
	1623.5	682.55							575.45											171.7	1290.3	2772.7	411.4		582.25	87.55	195.5	799	599.25	304.3			3183.25
	2228.7	538.05							228.65											910.35	922.25	135.15	1984.75		4362.2	865.3	823.65	2582.3	4239.8	1334.5			6277.25
	225.25	1091.4							573.75											966.45	1027.65	865.3	621.35		224.4	131.75	1291.15	1286.05	124.1	1394			785.4
	1807.95	4703.9							1269.9											634.95	1185.75	141.1	647.7		1954.15	130.9	124.1	529.55	1133.05	1113.5			58.65
	521.05	1972							443.7											64.6	550.8	1007.25	170		1113.5	442.85	1193.4	1591.2	143.65	80.75			205.7
	788.8	703.8							1003											232.05	593.3	428.4	1064.2		1557.2	1193.4	882.3	1717	219.3	698.7			2028.95
	59.5	161.5							370.6											1524.05	2145.4	1196.8	448.8		319.6	158.95	4746.4	1804.55	469.2	772.65			762.45
	77.35	285.6							498.1											584.8	1040.4	242.25	51.85		1417.8	44.2	719.95	5129.75	2635	119.85			3263.15
	642.6	63.75							500.65											85.85	45.9	2266.95	814.3		1719.55	401.2	1029.35	3762.1	57.8	1198.5			748
	142.8	482.8							62.05											42.5	224.4	1429.7	901.85		255.85	1187.45	2205.75	1807.1	47.6	1360			611.15
	1827.5	3356.65																		878.05	123.25	582.25	447.95		261.8	657.9	2533	4758.3	1299.65	1772.25			1258
	743.75	1432.25																		207.4	68.85	78.2	1126.25		205.7	61.2	1780.75	788.8	1564.85	91.8			1552.95
	427.55	1932.05																		1597.15		47.6	330.65		331.5	176.8	352.75	194.65	1150.05	237.15			134.3
	967.3	599.25																		1330.25		435.2	157.25		385.05	141.95	1533.4	167.45	2085.05	396.95			6104.7
	734.4	479.4																		55.25		1294.55	260.95		1640.5	814.3	54.4	2542.35	254.15	54.4			192.1
	947.75	409.7																		79.05		922.25	332.35		969.85	300.9	1113.5	981.75	2718.3	2520.25			1465.4
	913.75	869.55																		136		321.3	114.75		1627.75	1184.9	132.6	1544.45	2510.05	209.95			186.15
	2663.05	810.05																		1377.85		3313.3	157.25		142.8	862.75	1025.95	2025.55	1914.2	927.35			1180.65
	2016.2	216.75																		162.35		1428.85	570.35		158.95	271.15	2047.65	2283.95	1042.95	1170.45			520.2
	1992.4	6841.65																		232.05		337.45	499.8		1410.15	283.05	68.85	294.1	176.8	1039.55			141.95
	689.35	164.9																		229.5		86.7	1052.3		3033.65	360.4	125.8	2256.75	1937.15	588.2			1103.3
	1977.95	1919.3																		77.35		81.6	95.2		373.15	50.15	73.1	6380.1	1073.55	177.65			192.1
	1132.2	3923.6																		788.8		1052.3	476		124.95	374.85	299.2	1088.85	1145.8	112.2			277.95
	91.8	622.2																		88.4		147.05	118.15		62.9	1788.4	137.7	6053.7	1096.5	471.75			2738.7
	1702.55	170																		453.05		1285.2	441.15		150.45	255	1365.95	3514.75	1843.65	195.5			525.3
	1373.6	1387.2																		51		70.55	1405.05		1346.4	1762.05	598.4	2410.6	4125.9	284.75			69.7
	572.05	1473.9																		1034.45		1241	397.8		2689.4	980.9	310.25	326.4	414.8	325.55			325.55
	1140.7	78.2																		1093.1		658.75	123.25		85	45.9	862.75	2140.3	311.1	277.95			3193.45
	353.6	1808.8																		87.55		2766.75	1005.55		672.35	120.7	319.6	276.25	2224.45	221.85			43.35
	303.45	374																		819.4		4510.95	707.2		1462	831.3	521.9	1959.25	1194.25	153.85			65.45
	141.1	221.85																		1838.55		511.7	253.3		5682.25	332.35	657.05	1280.1	2363.85	289			71.4
	258.4	173.4																		124.1		45.9	519.35		1992.4	136	129.2	88.4	82.45	94.35			5644.85
	215.9	81.6																		1133.05		3235.95	798.15		148.75	45.05	232.9	1365.95	3053.2				1999.2
	114.75	2011.95																		713.15		346.8	162.35		1876.8	102.85	188.7	73.95	828.75				74.8
	58.65	2186.2																		574.6		1113.5	96.05		141.1	651.1	173.4	2979.25	1180.65				5860.75
		1581.85																		257.55		272.85	73.1		74.8	45.9	55.25	1410.15	2317.95				1144.95
		73.95																		52.7		3733.2	503.2		63.75	458.15		1225.7	1768				108.8
		2188.75																		542.3		81.6	157.25		289	1247.8		1258.85	3740.85				170
		95.2																		878.9		181.05	116.45		1125.4	403.75		1862.35	51.85				1586.1
		272																		266.05		2198.95			1001.3	1099.9		861.05	1060.8				1295.4
		80.75																		472.6		4722.6			447.95	353.6		42.5	1984.75				134.3
		436.9																		60.35		89.25			264.35	251.6		1144.1	1394.85				3079.55
		785.4																		46.75		76.5			534.65	729.3		1001.3	239.7				1426.3
		1651.55																		878.05		1860.65			62.05	260.1		225.25	61.2				804.1
		1488.35																		96.05		725.05			6685.25	940.1		1185.75	79.05				809.2
		583.1																		738.65		1671.95			51.85	963.05		1830.05	450.5				1120.3
		1676.2																		130.9		57.8			1105	352.75		131.75	1879.35				127.5
		53.55																		589.05		1184.05			79.05	376.55		1127.95	1169.6				333.2
		257.55																		64.6		1714.45			104.55	79.05		1048.05	1220.6				1326.85
		555.9																		54.4		266.05			312.8	753.95		1404.2	613.7				1427.15
		212.5																		357		379.95			504.9	162.35		328.1	849.15				2045.95
		497.25																		644.3		44.2			445.4	1147.5		1164.5	142.8				3042.15
		946.9																		44.2		53.55			413.95	369.75		476.85	863.6				209.1
		1715.3																		136.85		660.45			161.5	1212.1		308.55	118.15				613.7
		1441.6																		43.35		989.4			3383.85	1577.6		119.85	1671.1				422.45
		1135.6																		687.65		93.5			1217.2	566.1		117.3	72.25				2686
		79.05																		59.5		2809.25			790.5	842.35		51	1315.8				3112.7
		192.95																		76.5		1969.45			90.95	723.35		98.6	1020				1240.15
		543.15																		356.15		76.5			213.35	1288.6			1708.5				908.65
		634.95																		459		49.3			171.7	378.25			179.35				1932.9
		374																		130.05		314.5			97.75	716.55			1729.75				1044.65
		327.25																		82.45		655.35			1555.5	439.45			3157.75				730.15
		69.7																		992.8		1093.1			716.55	348.5			1384.65				79.05
																				487.9		529.55			748.85	842.35			1409.3				56.95
																				76.5		3145			1306.45	138.55			677.45				1095.65
																				53.55		1150.05			411.4	1197.65			955.4				748.85
																				470.9		52.7			464.95	117.3			1356.6				294.1
																				123.25		870.4			356.15	56.1			71.4				371.45
																				57.8		850			6577.3	1086.3			316.2				144.5
																				65.45		1249.5			113.05	124.1			107.95				45.9
																				646		75.65			1835.15	877.2			1140.7				243.1
																				640.9		255.85			171.7	499.8			247.35				195.5
																				232.9		623.05			78.2	262.65			893.35				156.4
																				870.4		273.7			2584	516.8			375.7				62.05
																				128.35		313.65			55.25	277.95			705.5
																				94.35		45.9			197.2	376.55			1117.75
																				3088.9		615.4			82.45	931.6			88.4
																				221		1857.25			116.45	1180.65			604.35
																				42.5		2006			255	350.2			481.95
																				52.7		109.65			138.55	148.75			334.05
																				50.15		145.35			640.9	532.95			273.7
																				456.45		1144.1			1546.15	381.65			252.45
																				210.8		911.2			846.6	142.8			330.65
																				164.05		3914.25			1799.45	606.9			197.2
																				210.8		1151.75			772.65	175.95
																				617.95		79.9			2071.45	538.9
																				272.85		4782.95			51.85	153
																				369.75		181.05			743.75	394.4
																				783.7		65.45			104.55	55.25
																						56.1			67.15	58.65
																						1133.9			735.25	228.65
																						192.1			1365.1	77.35
																						57.8			139.4	317.9
																						78.2			545.7	160.65
																						3313.3			306.85	316.2
																						146.2			379.1	160.65
																						1025.1			92.65
																						75.65			58.65
																						2547.45			431.8
																						2559.35			663
																						400.35			249.9
																						53.55			872.95
																						1621.8			494.7
																						2090.15			512.55
																						904.4			255
																						2443.75			580.55
																						1484.95			188.7
																						96.9			222.7
																						540.6			232.9
																						159.8			93.5
																						368.9			449.65
																						445.4			151.3
																						121.55			45.05
																						212.5			136
																						56.1			120.7
																									216.75
																									83.3
																									57.8
																									59.5

## Sheet: SupplFig2
Figure panel
Suppl Fig 2B	females TA weight/TL					males GCN weight/TL
	YOUNG veh	YOUNG weekly	OLD veh	OLD weekly		YOUNG veh	YOUNG weekly	OLD veh	OLD weekly
	4.29	6.1	3.23	4.09		12.45	16.35	8.57	11.38
	4.79	6.9	3.12	4.75		13.62	20.11	9.3	11.72
	3.55	6.06	3.6	3.84		13.06	19.79	10.1	14.99
	4.04	5.67	2.74	4.87		14.26	21.46	10.15	12.5
	females GCN weight/TL					males QD weight/TL
	YOUNG veh	YOUNG weekly	OLD veh	OLD weekly		YOUNG veh	YOUNG weekly	OLD veh	OLD weekly
	11.37	18.6	8.08	11.12		11.73	22.06	6.68	11.64
	12.91	17.73	8.59	10.65		14.54	23.06	7.24	10.66
	12.04	18.98	9.47	12.62		12.07	19.22	8.43	10.03
	13.02	14.98	9.17	11.42		13.73	18.28	8.47	12.16
	females QD weight/TL					males DIA weight/TL
	YOUNG veh	YOUNG weekly	OLD veh	OLD weekly		YOUNG veh	YOUNG weekly	OLD veh	OLD weekly
	10.93	18.98	6.15	10.53		8.14	11.79	7.56	10.19
	13.51	19.52	7.61	9.78		9.67	10.81	8.03	9.61
	10.85	21.04	7.4	11.83		9.36	12.4	7.34	9.98
	15.63	17.17	7.24	9.25		9.46	13	8.09	10.45
	females DIA weight/TL					males TRI weight/TL
	YOUNG veh	YOUNG weekly	OLD veh	OLD weekly		YOUNG veh	YOUNG weekly	OLD veh	OLD weekly
	8.39	12.63	4.8	8.36		6.73	9.19	4.7	6.53
	8.21	11.4	5.8	7.94		6.07	10.2	5.3	7.87
	8.08	9.32	5.52	9.01		7.94	11.65	5.71	7.17
	7.49	9.76	5.77	8.43		6.54	9.84	4.86	6.81
	females TRI weight/TL					males TA weight/TL
	YOUNG veh	YOUNG weekly	OLD veh	OLD weekly		YOUNG veh	YOUNG weekly	OLD veh	OLD weekly
	5.25	8.34	2.44	6.6		4.58	5.28	3.85	4.75
	5.34	10.17	4.78	5.93		4.71	5.98	3.98	4.56
	7.09	10.66	3.18	6.58		4.73	5.88	3.63	5.27
	7.85	9.08	4.22	6.02		4.18	5.73	3.98	5.1
Suppl Fig 2A	WBs
	LC3B-II/-I	veh					weekly
	young	1.12417	0.957164	0.845837			1.76335	1.74225	1.44469
	old	0.624324	0.669233	1.20438			1.35209	1.4041	1.77463
	PINK1	veh					weekly
	young	0.930755	0.947877	1.0636			1.62145	1.44145	1.52651
	old	0.0793876	0.625685	0.717235			1.43468	1.53133	1.49594
	MFN2	veh					weekly
	young	0.919011	0.949599	1.13461			1.27688	1.04327	1.08369
	old	1.07252	1.00922	0.923274			1.78786	1.17293	1.25238
	FIS1	veh					weekly
	young	1.466	1.09921	1.13497			0.890895	0.878806	0.683243
	old	1.80957	1.22305	1.00141			0.526921	0.652696	1.04445
	mito complexes muscle
		veh			pred
	young	0.989345	0.970169	1.4941	3.01532	1.81881	2.19369
	old	0.871447	0.870356	1.03779	2.49301	2.85801	1.19954
	mito complexes mitochondrial fraction
		veh			pred
	young	0.954177	0.909483	1.01768	2.00358	2.39294	2.56652
	old	0.900536	1.15261	0.718492	2.48555	3.08243	2.75894

## Sheet: SupplFig3
Figure panel
Suppl Fig 3 - relative abundance histograms	myofiber types abundances
	males GCN
		YOUNG veh			YOUNG weekly			OLD veh			OLD weekly
	type 1	0.13	0.27	0.26	0.25	0.34	0.45	0.51	0.51	0.61	0.68	0.72	0.84
	type 2A	17.07	14.77	14.46	16.92	15.17	12.64	19.85	25.28	23.77	19.92	21.95	25.69
	type 2X	28.77	21.14	21.44	30.4	26.9	24.88	24.07	25.49	23.16	25.82	20.73	17.19
	type 2B	64.05	63.85	63.86	62.46	67.61	62.05	49.75	48.74	52.48	43.67	58.64	50.04
	females GCN
		YOUNG veh			YOUNG weekly			OLD veh			OLD weekly
	type 1	0.19	0.2	0.2	0.2	0.18	0.2	0.77	0.81	0.51	0.6	0.52	0.69
	type 2A	20.33	19.42	23.79	20.43	24.09	18.31	33.07	26.6	29.33	33.57	30.44	29.73
	type 2X	16.89	16.39	16.28	16.59	17.09	16.49	15.88	16.99	16.69	16.89	16.18	16.08
	type 2B	69.57	66.44	63.4	60.37	61.99	65.93	56.43	56.22	54.4	53.39	55.41	56.12
	males TRI
		YOUNG veh			YOUNG weekly			OLD veh			OLD weekly
	type 1	0.64	0.74	0.52	0.3	0.43	0.87	2.21	3.39	3.15	3.04	2.28	3.73
	type 2A	24.3	21.55	20.02	20.36	19.29	19.24	40.02	36.28	34.3	38.42	35.64	34.57
	type 2X	17.8	17.26	16.63	11.12	15.63	16.36	16.54	14.82	16.08	14.64	15.72	15.36
	type 2B	60.28	60.13	63.52	67.2	65.47	62.59	41.87	45.73	47.04	44.48	48.26	44.67
	females TRI
		YOUNG veh			YOUNG weekly			OLD veh			OLD weekly
	type 1	0.47	0.4	0.49	0.38	0.46	0.38	1.77	2.49	2.65	3.3	2.33	3.21
	type 2A	11.3	16.35	17.68	18.78	18.11	15.79	35.7	42.78	39.61	30.8	34.49	39.77
	type 2X	15.47	14.88	15.28	15.64	12.08	14.38	13.47	12.16	14.94	10.35	11.82	14.75
	type 2B	72.78	68.4	66.58	65.22	69.37	69.46	49.08	42.59	42.82	55.57	51.38	42.29
Suppl Fig 3 - CSA per myofiber type	CSA per myofiber type
	males GCN type 2b				males GCN type 2a				males GCN type 1				males TRI type 2b				males TRI type 2a				males TRI type 1				females_GCNtype2b				females_GCNtype2a				females_GCNtype1				females_TRItype2b				females_TRItype2a				females_TRItype1
	YOUNGveh	YOUNGpred	OLD veh	OLDpred	YOUNGveh	YOUNGpred	OLD veh	OLDpred	YOUNGveh	YOUNGpred	OLD veh	OLDpred	YOUNGveh	YOUNGpred	OLD veh	OLDpred	YOUNGveh	YOUNGpred	OLD veh	OLDpred	YOUNGveh	YOUNGpred	OLD veh	OLDpred	YOUNGveh	YOUNGpred	OLD veh	OLDpred	YOUNGveh	YOUNGpred	OLD veh	OLDpred	YOUNGveh	YOUNGpred	OLD veh	OLDpred	YOUNGveh	YOUNGpred	OLD veh	OLDpred	YOUNGveh	YOUNGpred	OLD veh	OLDpred	YOUNGveh	YOUNGpred	OLD veh	OLDpred
	2439.43	2016.5	1278.75	2006.2	1915.62	1662.38	612.38	780.85			1148.6	1597.15	1803.11	2446.4	795.3	1628.82	1698.43	1951.86	1028.57	1099.11			913.03	1654.2	2075.48	1596.8	957.71	1248.28	987.18	2353.21	736.89	1184.85			812.03	1268.79	1573.89	2342.52	955.79	1421.54	1015.2	3048.93	752.84	1005.09			702.53	548.7
	2171.03	1771.53	1087.28	1872.92	1854.91	1469.92	763.69	1639.87			733.54	1790.95	1829.69	1971.52	1246.61	1471.75	1726.35	2276.55	295.57	1020.68			610.16	1410.25	2585.08	3205.41	1086.57	1895.72	1360.64	1947.71	957.48	1234.26			1085.9	1226.19	1730.19	2953.85	980.19	1382.1	1708.64	2042.05	1033.73	943.02			915.13	983.3
	2007.91	2853.17	908.44	1968.19	1967.55	1975.88	1141.19	1449.42			755.63	1374.01	1677.64	3101.37	952.29	1985.28	1193.56	2584.75	814.85	1074.86			946.22	969.83	1624.37	1920.89	1489.42	1426.54	1242.52	1719.18	917.29	885.28			1083.58	926.87	2412.32	3251.13	870.27	1507.99	1603.59	2185.73	1023.91	704.33			1211.23	1446.6
	2266.75	2882.16	1168.35	1860.91	1782.04	1849.41	694.18	1268.52			911.67	1503.11	2623.05	1610.63	1599.65	1849.49	1133.01	2326.02	726.2	576.16			920.01	1299.43	1794.17	2501.98	1272.48	2212.56	1148.98	1450.87	1024.17	1137.64			973.38	856.84	1771.53	2162.61	1002.86	1614.44	1310.81	1582.6	1012.16	1207.65			982.81	1514.81
	2628.2	2718.53	1228.43	1515.93	1464.57	2197.31	698.56	1404.87			482.54	1307.71	2508.26	2436.62	1162.32	1775.12	2346.71	2120.26	1112.88	1176.4			1025.68	1361.07	2132.95	2455.78	1351.35	1628.52	991.92	2162.31	717.97	710.72			1272.83	1190.62	1971	1450.19	1303.03	1330.2	1166.21	1608.93	714.05	1519.35			939.11	1436.58
	2694.16	2594.76	1384.74	1975.47	2134.23	1930.44	795.58	1516			811.88	1326.84	2261.22	1848.85	1101.75	2367.34	1811.28	1766.57	987.96	1117.09			1008.09	1558.02	1856.18	2010.37	902.71	1245.81	1639.62	1755.59	1090.36	1076.28			1244.72	1208.73	2286.15	2363.31	1217.13	1633.02	1698.23	1794.04	911.28	884.61			627.01	1352.03
	2300.06	1784.62	1213.43	911.33	1326.65	2415.34	986.7	1196.54			504.99	1241.38	2405.69	2366.97	1460.34	1995.13	1670.96	1588.7	552.6	1221.19			848.63	1475.28	2093.48	1702.86	1375.09	1379.73	1589.49	1844.94	952.15	619.31			1319.79	1230.78	1392.88	2206.64	1193.03	836.87	1375.12	1892.98	777.78	960.77			1190.24	689.58
	1818.61	1554.64	1610.34	1763.93	2155.93	1398.38	1034.88	1678.89			802.11	1552.34	2086.74	2341.28	1557.03	1644.88	2002.97	1870.26	962.39	1559.57			458.96	2119.41	1368.33	2241.77	1017.32	1582.46	1399.46	1791.68	1026.35	1510.11			865.92	1300.36	1351.07	3006.95	1317.53	1673.72	1525.26	749.59	864.79	1292.55			1027.95	865.22
	1978.22	2073.62	1062.61	1541.8	1502.31	2151.95	564	994.73			836.67	559.56	2538.93	2915.51	1350.61	1702.62	2467.74	2199.56	660.83	1461.4			804.37	1268.48	1256.15	2202.92	1163.02	1103.78	1657.94	1938.42	726.85	1086.85			961.19	1512.89	1563.96	2473.41	977.39	1647.81	1132.92	1904.58	862.13	1730.59			745.22	1414.09
	2430.4	2609.21	1460.22	2311.98	1721.47	2201.77	780.15	1327.2			518.57	1414.5	1730.18	2962.98	1356.89	1474.17	1491.62	1679.53	1095.88	1037.34			920.41	1355.78	1924.69	2754.32	1211.11	1862.92	1434.26	2774.82	1245.13	1149.26			1036.3	1170.08	1736.43	1969.54	607.26	1576.74	917.41	2486.29	1071.1	1097.19			851.38	756
	2014.62	2845	1548.73	1767.28	1849.81	2022.98	1054.83	1255.81			898.84	1184.05	2111.31	3377.14	1243.15	2372.76	1896.79	1856.72	902.12	1690.45			659.62	945.43	2658	2884.24	874.77	1423.62	1177.76	1706.48	1102.35	1317.32			1049.43	1086.75	1798.62	2775.09	1086.04	1729.94	1038.4	2372.15	639.15	1537.46			765.91	991.87
	1431.48	3121.31	1648.92	2028.7	1381.68	2110.08	975.96	1094.22			871.15	1204.65	1998.41	2873.73	882.04	1886.75	1970.82	1944.9	878.42	1208.76			804.9	1210.76	1798.65	1810.54	1207.27	1210.98	1240.02	2100.02	349.62	1183.37			590.72	1047.36	2253	2034.35	951.69	1563.38	1420.14	2092.44	654.4	754.97			856.31	818.76
	1960.7	2414.99	584.71	1979.3	1769.03	1999.52	679.18	1362.77			951.63	1586.54	2723.26	2714.32	1206.86	1225.23	1377.96	1800.66	832.21	2145.02			816.07	1187.2	1180.58	1798.69	1268.24	1443.22	902.44	2477.49	883.84	352.83			563.83	1379.61	1840.64	2815.46	717.73	1478.27	1523.4	2475.15	904.01	1394.07			978.29	1090.67
	1491.17	3173.35	1033.74	1324.61	1694.34	1353.88	1036.51	1023.14			767.77	1048.73	1945.64	2658.03	833.89	1113.41	1725.48	1999.21	709.1	1352.59			715.21	1262.56	1670.69	2190.78	1016.67	1253.72	1742.11	2020.8	838.51	892.87			992.52	902.64	2549.65	1742.36	1156.94	1384.14	1765.49	1669.05	938.57	956.99			1041.83	1516.75
	2162.33	1442.42	1327.92	1566.46	1439.35	1658.95	1068.73	1695.28			923.95	1426.31	1540.01	2875.43	1443.84	1768.43	1269.76	2527.32	855.44	1110.68			524.7	629.23	1700.81	2337.37	890.73	1189.41	1281.47	1871.96	1239.1	1278.24			1050.36	1164.07	1800.37	2121.98	921.48	1305.96	1900.29	2366.26	1180.73	882.75			689.58	978.39
	1514.89	2362.44	967.69	2285.73	1832.63	1674.76	741.06	1043.27			729.37	1342.46	2020.79	2851.5	765.9	1667.98	1754.83	2235.8	1110.65	1358.76			968.4	463.51	1584.41	2037.6	1125.05	1168.41	1238.86	2221	675.28	999.21			673.64	926.49	1908.34	1529.94	916.23	1804.05	1710.01	2409.98	778.74	971.29			822.14	1353.39
	2382	2951.45	1035.53	2007.95	1192.38	1399.15	632.12	2087.29			875.45	791.84	1951.05	2110.55	635.44	1696.44	1615.35	2495.18	1085.51	1951.77			973.18	1356.09	2270.69	3358.75	848.61	1086.87	1411.09	2002.27	657.67	1211.25			953.55	829.94	1825.12	2473.78	1221.79	1467.51	1559.16	1593.67	709.27	1182.4			888.23	1425.51
	2202.78	2397.39	1095.86	1179.37	1702.61	1365.24	698.03	1406.57			720.22	1355.14	2385.8	2611.1	1026.15	2575.59	1827.83	1681	762.92	1268.43			1100.59	1194.08	2415.75	2498.84	1190.44	1576.82	1268.19	2176.56	1165.07	1176.59			756.5	1130.18	2458.53	2120.78	899.57	1352.26	1508.02	1861.44	1026.57	1496.24			795.36	1332.01
	2252.21	1571.92	1600.18	1788.39	1212.32	2429.19	336.31	890.13			750.31	1084.18	1573.32	2419.12	1056.84	2244.34	1680.48	2766.42	688.98	1284.27			839.34	1207.81	1874.27	1989.23	989.65	1443.16	1341.37	2049.07	1266.34	1256.67			846.14	661.4	2009.03	2805.86	1522.31	1701.7	1172	1553.51	853.66	1258			1290.96	1027.03
	2429	3598.21	1202.71	1950.99	1369.24	1697.82	640.06	1264.15			723.27	1102.88	1921.17	1658.36	1121.82	2257.4	1923.14	1844.52	953.48	810.62			565.76	1877.24	1749.31	1646.79	1213.83	1581.91	1635.65	1679.86	1098.67	1030.96			1011.41	1181.13	2047.8	2075.77	1158.17	1482.27	2061.29	1349.86	1080.41	515.85			1004.46	1126.64
	2110.91	2588.22	1098.33	1848.18	1538.28	2402.08	922.23	673.04			956.14	1124.38	1965.99	2180.05	913.26	1241.77	1849.42	1981.85	789.11	1205.07			781.9	1199.58	1990.61	2509.06	1133.47	1050.41	1371.77	1747.52	1110.76	1125.31			1206.88	1646.95	2474.29	1924.69	1068.07	1525.01	1329.88	1854.67	1039.35	1412.8			652.17	1222.65
	1769.22	2672.9	1031.12	1509.42	1576.09	1650.66	746.14	937.22			596.96	1234.63	1840.96	2809.39	988.75	2207.46	1197.17	2383.13	568.02	1136.14			587.48	1144.23	2143.69	1698.34	991.7	1627.96	1502.32	2435.91	1105.3	1428.48			1008.4	1458.43	1553.34	2050.1	809.63	1431.49	1403.69	2303.26	1120.6	876.77			995.09	1592.91
	2118.32	2734.19	1705.54	1289.93	1569.09	2025.44	1155.33	1268.76			520.4	889.15	3312.1	2233.81	949.36	1861.46	1720.36	1480.94	765.56	1110.63			803.15	1239.45	1752.51	2818.27	993.67	1204.16	1046.83	1635.49	920.98	962.78			976.96	1038.25	1807.57	2064.58	1201.47	2140.73	1391.62	2482.5	618.54	1320.49			959.53	1504.43
	1598.43	1837.16	1334.84	1536.77	1302.83	2706.62	651.56	1272.95			776.42	1625.38	2096.89	3379.89	1032.74	2327.34	1504.23	1515.39	442.71	1466.32			698.69	714.18	1749.65	2397.17	892.1	1619.45	1341.28	1904.27	929.16	932.64			1452.5	1230.5	2452.56	2815.36	924.33	1327.98	1204.51	1545.19	845.76	1749.88			1159.39	947.08
	2200.81	2518.7	1223.23	1350.8	1526.88	1620.82	1115.07	1391.02			616.25	1385.1	1595.69	1814.24	1588.78	1302.51	1512.77	1184.8	895.65	1025.81			969.37	1188.64	1164.04	1841.15	1552.73	1813.06	1245.83	1902.31	941.5	1340.48			1053.85	1236.56	2146.68	2877.51	739.41	1660.79	1589.07	2042.38	1045.08	539.9			655.62	1489.61
	1462.43	1795.67	1265.72	2237.22	1690.17	2078.79	549.91	1246.28			1289.22	1324.21	1819.03	2652.66	1748.12	786.28	1679.83	2206.88	1064.97	1674.52			795.47	1089.13	1553.31	3222.1	1128.98	1840.26	1973.36	1792.29	1025.38	672.35			909.11	1414.33	1359.18	2618.71	1089.51	1634.25	1026.74	2272.8	939.3	929.23			997.83	1002.77
	2007.86	1872.74	1210.31	1698.58	1536.67	2088.81	681.17	1414.53			760.01	1392.66	2546.35	1573.78	397.12	1801.8	1059.41	2156.25	1011.75	1611.83			672.34	1158.05	2367.44	1839.26	794.22	1516.85	1912.63	1874.79	750.4	941.41			774.35	1418.04	1907.47	2661.52	732.22	1605.15	1584.32	1867.05	971.12	976.76			882.11	494.77
	2324.72	2738.76	1146.95	2143.88	1734.46	2631.97	795.15	1270.16			765.99	961.7	1965.28	3155.37	680.19	1861.9	1623.48	1960.93	531.48	1193.29			885.24	1414.33	1499.5	1577.8	1051.16	1133.63	1152.56	2122	539.83	1066.39			1090.42	1097.44	1521.59	2633.52	1034.08	1361.17	1437.66	2142.64	883.69	1120.6			855.1	1083.26
	3054.49	2693.01	827.63	1573.74	1420.31	2024.64	791.08	936.87			516.3	997.4	911.14	2513.65	1431.1	1339.72	1614.54	2568.33	634.61	1220.62			621.31	1530.73	1463.24	2238.92	813.14	1323.1	1370.65	2012.36	956.07	1649.6			841.51	1474.23	1725.68	2180.34	1218.19	1734.37	1200.33	1523.64	625.06	854.23			683.09	1155.11
	1876.6	2206.87	1041.59	1743.67	2045.21	1616.69	705.19	1209.19			767.88	1326.72	1720.22	2437.62	1451.52	1650.55	1172.69	2579.9	979.2	1319.02			957.94	1225.75	2639.04	2977.2	1084.08	1571.11	1026.01	1844.1	914.68	1182.36			997.95	1029.97	1795.65	2047.07	1248.69	1126.09	1301.68	1906.64	725.55	1070.28			715.57	1426.47
	1650.94	2307.61	1350.04	1794.73	1832.55	2616.12	928.4	1669.58			845.25	1399.82	1672.22	2105.46	814.2	1303.64	1330.08	2448.25	1074.43	1314.37			1194.06	1195.46	1947.42	1962.32	1431.36	1691.1	1731.89	1603.18	648.11	1214.7			911.77	1278.58	3288.93	2485.65	1436.68	1437.64	945.64	1625.67	313.47	1136.75			1108.37	1085.18
	1870.21	2173.06	942.94	2545.38	1848.6	2289.23	692.48	1551.03			622.9	1275.85	1922.96	2209.82	893.95	961.78	1670.99	1828.12	621.74	1705.44			469.55	1629.03	2193.66	2437.51	1097.48	1494.62	1045.34	611.96	641.21	944.93			353.26	799.67	1702.92	2270.3	1044.29	1537.62	1393.96	1818.34	655.43	1415.29			1003.35	1229.82
	1933.28	2324.07	1744.85	1419.68	1455.22	1526.86	770.3	1591.76			560.32	1365.97	2541.49	2699.52	874.92	1367.14	1401.93	2473.53	419.04	1301.04			935.08	1310.84	2212.48	1793.08	1245.47	1454.68	1452.87	2102.47	920.75	643.91			881.72	1436.19	1612.86	2526.69	1096.98	1335.84	1598.88	1457.53	900.89	2004.83			662.46	1030.58
	1865.53	1963.8	1637.92	1648.6	1838.53	1531.16	744.54	1578.27			1206.84	976.37	2264.54	1689.66	1363.59	1513.3	1065.64	2748.88	1179.9	1283.09			559.6	910.75	2099.68	1957.58	661.73	1763.79	1877.37	1456.91	673.17	1450.66			979.55	1231.74	1824.4	1633.58	880.94	1490.1	1679.41	1614.84	1132.4	659.35			1027.58	1430.11
	2671.21	1338.36	1291.43	1631.86	2022.88	2048.41	969.05	1107.4			703.46	942.31	2194.64	2436.62	1011.18	1486.33	1816.06	2482.28	717.86	1328.98			886.98	1177.59	2470.53	2821.67	985.02	1596.25	1696.52	1683.99	1056.73	1265.32			634.73	1214.07	1475.15	1897.62	1402.8	1495.47	1729.92	1848.52	1068.36	859.67			646.7	989.34
	1646.04	2440.81	1419.35	1680.03	1103.65	2194.02	379.01	1580.93			761.22	584.82	2089.25	3008.64	1006.74	1880.79	1469.01	2111.29	1108.01	912.25			860.48	1385.21	1878.31	1878.97	870.55	1685.89	1248.15	2008.08	1158.34	1184.6			983.56	1891.08	1658.04	2068.19	1095.68	1582.48	1309.72	1096.54	928.87	717.66			726.72	1454.31
	2477.95	1682.76	1235.96	1399.69	1820.32	2791.93	790.8	833.18			1217.18	1478.29	1908.83	2994.5	1262.13	1431.94	1238.19	2006.64	894.56	1336.65			693.9	817.37	2323.89	3694.09	1135.94	1451.46	859.25	1736.18	1011.98	1422.57			439.4	988.4	2173.33	2563.46	1071.66	1728.84	1854.79	1891.1	655.55	1385.03			1124.29	1289.98
	2068.91	2131.64	1437.62	1748.83	1469.61	1429.44	678.24	1172.75			785.34	1648.29	2462.07	2708.78	1220.69	2644.48	1011.56	2656.14	823.79	1317.55			1144.48	868.64	1709.01	2079.75	1156.25	670.54	1612.3	1894.05	927.89	1563.57			1197.13	1211.88	1628.1	2860.67	1163.2	1401.12	1356.29	1800.79	801.98	1015.74			1020.94	966
	1980.38	3151.53	676.93	1741.44	1712.48	1726.31	868.57	1431.41			1217.76	1164.62	1998.01	2211.58	1751.43	1506.69	2014.61	2743.04	849.59	1112.18			646.2	859.91	1496.34	2232.92	1048.76	1987.76	1536.69	2304.58	583.05	1367.09			1326.18	1209.3	1196.11	2771.88	940.84	1628.71	1542.69	2224.31	888.46	678.58			546.42	1480.16
	1174.46	2934.02	1061.44	1323.69	1624.35	2313.63	1083.63	1237.15			601.7	1459.44	1611.25	2915.11	411.28	1107.15	1778.73	2609.08	651.48	1378.69			813.17	1645.52	1627.36	2215.12	1085.23	1544.02	1374.83	2230.42	1086.66	1065.41			1332.39	1136.6	2267.82	2487.63	1010.34	1764.37	1311.74	1476.16	1144.3	1095.85			756.47	1129.07
	1708.49	1805.29	1490.63	777.01	1231.72	2523.64	851.21	1601.49			800.37	1181.5	1823.45	3110.58	762.52	1719.6	1506.04	2196.15	743.6	1213.43			812.88	1091.76	1742.27	2113.88	1273.79	1318.37	1012.05	1961.38	1084.6	614.04			1104.64	1698.18	2046.2	1519.01	1050.13	1791.9	1143.4	1255.97	672.52	1149.85			975.92	1502.58
	2269.61	1398.41	863.13	1953.21	1175.93	2466.56	882.3	1360.25			473.5	864.79	2273.91	2131.6	1294.38	2227.8	1516.93	2367.34	784.69	1676.42			1377.4	1745.37	1930.78	2523.09	1231.72	2120.29	1377.69	1881.57	788.07	846.43			881.21	1486.95	1389.43	2348.88	1002.64	1392.58	901.35	2097.81	872.36	1038.8			794.92	1020.45
	2056.5	2706.6	1403.02	2225.03	2039.32	2649.8	1186.12	1058.66			255.21	1608.94	3061.16	1320.92	1096.63	2022.22	1549.3	1780.53	551.68	1353.9			876.43	987.31	2136.97	2568.83	1145.13	1870.65	897.92	1780.79	1186.08	694.5			1084.56	813.08	1917.06	3513.2	978.46	1579.81	1073.64	1965.31	778.72	875.69			947.76	757.19
	2184.88	2427.76	961.2	1233.05	1297.96	1217.97	719.09	1119.14			901.58	1112.69	1724.42	2768.93	1343.14	1439.95	1562.84	2385.9	649.04	986.28			890.21	995.15	1574.11	2376.77	1169.16	1574.51	1198.57	1392.65	772.44	516.97			729.08	1187.64	2635.18	2131.92	898.7	1134.67	1569.78	2430.27	616.64	691.51			1087.22	1383.7
	2167.82	2564.71	1574.64	1428.21	1403.44	2077.79	527.08	1296.9			888.58	1586.25	2207.65	1868.68	871.8	1465.45	1623.79	1777.18	993.9	1372.7			598.44	1015.16	1975.46	2117.14	973.17	1994.01	940.62	2269.33	620.7	1236.9			792.98	1356.7	1805.42	1835.31	1272.28	1654.29	1453.42	1208.12	1351.21	794.09			592.02	623.14
	1919.05	2118.59	1399.91	807.06	1401.59	2035.85	681.27	969.54			618.4	1364.89	1803.18	2873.88	993.61	2000.65	1345.62	1705.1	850.58	1638.21			679.74	1085.64	2253	2425.81	722.17	1366.35	1106.51	2266.18	686.74	1433.9			1065.99	1313.62	2183.11	3082.9	1171.45	1610.38	1590.82	1379.77	594.48	1229.59			889.62	1145.84
	1717.99	2607.62	702.71	2511.01	1402.22	1917.21	729.7	1392.76			864.09	741.02	1889.55	2118.06	1413.25	1635.51	1498.53	2610.72	985.29	1588.91			886.93	1808.16	1830.45	2998.66	1200.5	1676.09	970.03	1307.51	891.79	986.86			782.2	1710.49	1028.65	2642.27	909.06	1458.92	1770.85	1889.04	971.61	998.4			751.1	851.49
	2677.2	2071.23	1473.52	1783.95	2022.72	1171.86	1013.79	1262.92			474.3	1746.24	2114.13	2570.06	2300.19	1705.58	1702.55	1587.74	641.89	863.52			884.79	897.78	1966.69	2132.15	932.57	1368.25	1129.62	1631.41	1368.19	1013.49			796.97	2163.57	2140.55	1969.8	624.04	1635.77	1453.07	1708.37	698.48	941.59			990.83	1368.76
	1931.86	2379.35	1193.49	1766	1317.16	2728.29	975.26	1048.28			742.82	1342.3	1999.29	2571.97	1190.18	1953.15	1253.86	2109.2	774.33	1038.06			679.83	789.97	2161.17	2435.95	846.96	1769.97	1387.73	1294.35	1009.22	1311.55			971.21	1198.95	2071.71	2584.66	1193.84	1807.57	1781.61	2148.85	1157.24	1301.88			360.85	1021.7
	2277.93	2468.92	1176.73	1503.08	1714.92	2569.84	942.44	1163.57			808.84	568.22	2102.9	1339.89	1702	2254.01	1673.62	2250.87	949.49	1343.05			1055.36	1106.69	1945.14	1870.9	1160.99	1503.49	961.74	1883.46	965.05	890.18			972.37	1230.1	1326.57	2014.65	608.93	1242.79	1453.08	1170.13	783.24	891.7			729.26	981.42
	2528.25	2462.52	1379.23	1600.81	797.08	2496.3	883.67	1305.23			1123.88	1105.58	2375.62	2272.76	1036.47	1941.19	1491.99	2003.68	962.3	1452.25			465.51	1304.74	1991.23	2426.02	591.94	1630.19	1188.01	2176.13	700.56	1861.13			1038.97	406.05	2187.58	2551.94	1008.3	1612.3	1234.49	2357.97	1137.5	819.02			554.42	1048.47
	2506.06	3051.17	1665.66	1818.71	1605.33	1360.55	776.7	1396.95			763.54	1143.22	1730.53	2542.97	844.52	1560.23	1739.72	2115.31	207.11	1184.02			1016.13	1036.52	1800.69	1850.38	1203.98	1217.81	1195.45	1149.77	689.42	1063.58			901.69	920.43	2322.29	1972.01	1199.98	914.08	1264.34	1179.95	1138.3	1236.22			638.97	821.75
	2574.62	2552.32	1523.14	1684.66	1961.24	2003	489.93	693.75			306.12	1364.97	2439.58	2475.18	1996.72	2424.98	1213.98	2579.61	763.36	1231.46			583.09	481.83	1782.55	1991.94	1153.86	1542.42	1186.84	2550.07	736.3	553.76			796.55	823.42	2643.04	1737.03	1009.11	901.48	1693.88	1840.38	661.12	887.14			798.35	1178.03
	1337.49	2286.43	1444.56	1328.08	1849.17	2234.78	741.14	1204			573.62	816.54	1930.29	2810.84	1376.83	1022.62	1530.28	2024.94	981.83	1008.75			773.78	865.19	2079.19	4267.08	1086.38	1157.81	1223.15	1609.95	732.54	943.93			722.18	1143.17	2103.44	1962.4	1454.12	1016.97	1854.8	2564.33	1039.26	677.75			770.29	940.62
	2609.47	1728.25	1591.74	1802.67	1814.47	2002.69	677.1	1403.98			853.74	1676.19	2521.73	1656.84	1091.36	1680	1215.87	2953.97	1042.07	1820.17			712.8	1951.2	1210.36	1729.43	864.21	1684.07	1222.95	2008.81	863.83	1343.44			1120.21	1428.63	739.75	2785.53	1413.96	1267.79	1401.01	1357.37	1132.54	929.57			1195.6	924.4
	1785.93	2929.79	1054.49	2465.49	1897.04	1913.88	978.35	1106.77			1265.16	1342.87	2007.11	1386.1	878.33	1344.28	1997.2	1733.88	903.19	1194.86			458.39	1657.54	1521.76	2189.04	675.92	1508.98	1542.65	2755.15	1380.33	834.85			948.25	1003.01	2104.25	2574.61	1050.21	1868.51	1771.51	1323.13	718.75	970.27			802.88	907.07
	2110.27	3223.47	1705.25	1177.29	1929.83	1896.28	797.31	1935.75			1132.04	1319.68	2107.34	2785.46	1327.59	1479.99	1305.41	2059.95	496.79	992.39			916.86	1715.82	2252.53	2753.54	1382.53	1773.18	1172.21	2537.56	1152.76	890.79			1012.63	673.41	1854.66	2114.23	1194.32	1497.93	1221.89	2029.55	1164.28	1387.75			714.47	1026.78
	2163.4	2744.84	1100.58	1929.01	2080.25	1988.55	691.63	839.78			657.38	1177.6	2829.88	2278.6	1365.01	1941.05	1558.49	2481.44	465.62	1498.87			1416.81	1473.61	1670.37	2052.74	918.46	1632.07	1410.53	2022.99	938.73	872.23			1059.23	989.56	2545.15	2050.03	1295.13	1506.54	1708.36	2257.88	976.47	1029.52			941.83	1085.29
	2016.32	2715.94	706.62	2201.16	1165.35	2005.31	723.16	1464.91			980.7	748.7	1722.63	2436.72	1229.87	1149.48	1594.76	2681.32	769.91	1178.48			623.91	1129.82	1618.51	1722.87	1307.69	1308.75	1843.03	2311.96	861.39	1309.06			1239.99	1377.21	1848.21	1706.5	1094.56	1372.95	1093.1	1692.81	641.01	635.34			776.38	551.23
	1563.33	2641.08	1197.39	2222.96	1389.92	1798.59	1152.02	1087.9			886.53	1536.03	2096.89	2885.82	1459.47	1583.78	1603.55	2133.94	1091.38	1155.23			860.48	1228.37	1753.4	2347.33	1071.17	1741.81	1413.88	1495.94	846.61	1325.33			1021.19	1387.75	1830.19	1921.43	1089.89	1829.33	1571.92	1931.96	1246.04	587.53			966.48	1804.07
	1881.34	1809.52	1237	2529.11	1601.16	1079.86	1165.44	960.36			914.82	1411.06	2213.08	1428.62	955.29	1718.59	1635.72	1864.5	656.39	1462.99			902.18	857.22	2414.02	3048.58	1092.04	1776.68	1394.49	2329.24	957.68	880.07			764.47	1545.18	2638.4	2463.7	974.03	1455.43	1365.61	2179.8	1065.94	600.22			925.52	1291.27
	1805.93	2348.92	1091.44	2477.47	1486.99	2012.85	494.68	1902.66			894.63	1547.08	2725.32	2290.86	1356.89	1127.48	1797.91	2173.95	626.21	759.1			873.71	1172.67	1312.37	2570.42	1046.32	1692.9	1255.65	1696.77	706.03	1294.08			1197.52	772.64	1821.88	2070.06	915.74	1703	1376.77	2129.73	831.08	1354.37			847.37	986.57
	1884.08	1846.98	1249.31	1574.08	1237.9	2050.51	831.11	1189.98			730.98	1461.84	1486.46	1987.22	1370.63	1130.69	1505.37	1112.99	685.24	2069.01			888.63	889.31	2080.82	2692.64	1258.23	979.66	1228.8	2566.41	1203.71	832.64			603.3	850.31	1845.64	2699.32	1295.66	1512.9	1227.29	2257.01	744.95	1077.37			544.56	916.17
	2652.27	1958.3	1637.07	1027.48	1444.42	1697.76	622.38	1771.27			1073.63	1066.11	2365.21	1909.39	839.75	1782.34	1948.8	1893.29	1141.79	1096.83			676.29	1010.46	1447	2247.8	861.28	1430.71	1516.2	1593.19	850.36	1122.3			1021.08	1204.36	2192.94	2577.77	1095.35	1713.26	1932.95	1894.72	927.53	1202.4			947.85	1520.23
	1932.34	3209.63	1223.02	2184.86	1681.73	1605.38	856.82	1205.73			844.83	1588.76	1832.93	2356.45	905.15	1383.34	1340.49	1422.91	689.34	1135.92			454.76	1772.68	2221.49	2413.1	1167.08	1483.19	1468.05	1407.37	754.2	1222.86			817.98	873.34	1458.29	1917.36	1031.85	1574.26	1477.44	2894.58	693.92	1224			1184.95	1291.59
	1430.19	3652.48	1397.74	2342.7	2064.06	1812.85	333.4	1324.6			1012.42	2247.93	1556.39	3179.72	1407.98	1322.51	1907.63	1752.09	1126	1638.31			892.91	1464.16	2266.89	2115.85	1110.78	2022.93	1919.2	2663.15	772.74	1001.59			876.76	930.68	1172.8	1593.77	1137.16	1681.58	1256.19	1290.03	906.94	1017.58			781.95	896.33
	1793.14	1940.65	981.66	1626.66	1836.05	1979.54	921.65	755.24			890.96	1046	1416.68	1914.69	938.56	705.59	1715.36	1913.6	746.73	1004.57			595.84	1387	2439.41	1963.32	976.94	878.23	1258.5	1754.65	849.75	893.64			485.16	697.76	2213.64	2869.41	877.18	1755.94	1990.37	2153.15	1087.33	905.65			1225.21	1192.63
	2245	2791.63	1176.38	1845.56	1463.5	2536.27	830.74	1064.65			1108.21	962.69	1882.75	2646.4	1633.87	1356.13	2081.89	1284.4	663.88	1462.06			562.31	1131.03	1990.6	2193.98	1033.33	1483.1	1357.59	2211.17	1139.96	1612.6			972.28	1219.76	1053.27	2459.31	1404.73	1657.03	955.8	2541.66	1093.4	814.34			931.47	842.32
	1962.72	1717.37	1227.13	1434.72	1767.05	1616.64	643.08	1486.81			661.4	1644	1694.22	1958.44	1903.76	1956.58	1256.27	1522.85	816.2	948.15			955	879.61	1177.68	1966.11	1119.25	1402.16	1391.79	2286.6	876.44	859.1			914.88	1479.45	1269.93	2564.95	1227.16	1196.28	1313.86	1597.92	715.44	755.33			1239.98	1255.93
	2325.47	1861.96	1116.39	1754.06	1914.43	2012.43	868.68	1745.58			1073.09	1246.77	2648.79	2321.62	1160.39	2076.02	1598.11	2064.62	839.22	1012.05			801.48	1144.41	1878.26	2779.03	1110.08	1632.33	1190.41	2014.39	779.7	1171.17			978.97	1307.7	1905.35	2359.43	1386.19	966.95	1707.56	1550.89	869.21	829.72			790.26	1625.84
	2117.98	3436.82	1699.75	1363.26	1724	2300.7	725.37	1455.81			1038.4	1261.88	2342.98	3011.81	941.36	1726.26	1816.27	2223.09	786.81	1441.21			1128.36	1003.57	1749.77	2980.61	1134.59	2114.23	1054.22	2111.88	946.45	1688.32			1000.52	1586.41	1427.88	3171.75	1108.8	1356.59	1896.09	2714.95	924.44	1607.79			1216.96	1392.93
	2306.03	2589.67	1492.86	1224.31	2152.17	2204.83	1058.54	1109.37			854.95	1304.63	1949.99	1955.18	1153.67	1676.24	1555.41	2351.23	652.9	1253.61			684.92	1584.91	1712.06	1997.34	994.25	1612.77	1702.72	1306.16	719.2	1283.46			839.55	1141.28	948.57	2400.97	1072.61	1506.67	1715.28	1989.1	868.52	772.4			876.69	1267.76
	2394.87	2258.67	1300.82	1542.93	1950.77	2495.69	657.98	958.45			821.98	1138.68	2579.29	2614.77	727.26	1453.87	1166.63	2066.85	1005.09	1281.61			1000.46	1321.54	2049.03	2206.34	725.84	1379.46	2181.51	2239.85	1337.84	906.73			647.75	906.52	1762.49	2346.22	859.75	889.37	1720.91	1754.68	879.91	1169.96			892.85	796.17
	2301.94	2369.39	867.32	2055.09	1286.5	2582.79	1031	1238.67			941.88	1494.56	1686.32	2449.78	1416.67	2211.45	1287.93	1632.11	720.43	1481.88			871.67	1151.19	1894.63	1640.28	487.43	1645.5	1197.3	2528.23	847.7	1089.91			654.22	984.01	1296.35	2492.3	1175.7	1696.54	804.63	1788.06	988.83	894.29			930.61	1364.84
	1518.2	2146.73	668.07	1862.73	1207.75	2066.25	857.31	1274.39			409.88	1583.88	1560.93	2112.94	1095.51	1640.88	1070.77	1884.01	902.29	1298.03			737.16	1113.65	1607.16	2610.2	792.83	1461.99	1316.55	2249.58	1120.09	1430.25			758.78	1784.41	1886.7	1794.56	1140.45	1847.29	1360.65	1942.1	1199.28	937.14			653.32	1238.33
	2026.42	3423.2	774.19	1580.33	1678.58	1848.98	574.73	1369.07			806.18	840.54	2095.03	2717.43	1395.71	1665.24	1735.43	1473.22	747.64	1255			583.97	1655.8	1822.64	2329.03	1270.22	1727.23	1025.09	1623.13	991.22	1158.86			782.57	764.94	2175.63	2716.03	1004.7	1697.36	1657.25	2232.37	1001.4	1377.7			601.1	1272.02
	2642.4	2339.01	1676.72	1287.58	1356.8	2297.38	621.88	963.39			718.47	1172.31	2192.37	2327.65	925.99	2391.18	1838.7	2504.73	801.11	1396.72			1041.21	1309.01	2288.74	2192.33	1405.76	1161.11	684.74	1332.19	1023.92	1170.4			931.48	1246.86	2057.79	1769.57	869.64	1534.57	1679.52	2477.24	996.63	1072.92			1174.16	1118.31
	1841.51	1862.09	1018.72	1275.67	1775.83	1714.19	759.91	1515.83			1044.81	728	1711.09	1988.46	1247.8	2052.18	1246.26	1900.39	1050.15	1213.16			651.45	1914.85	1512.19	2787.49	1005.22	1445.13	1384.21	2524.29	723.76	1343.97			597.67	1120.71	2234.04	2921.27	980.42	1708.68	1196.97	2017.57	914.26	724.24			1054.83	1117.11
	1703.08	2332.4	1336.51	1789.85	2300.33	1619.84	580.39	1349.98			749.87	1577.48	2944.25	2877.71	1093.16	2191.53	1872.77	2049.39	839.46	1116.6			879.42	1317.17	2737.77	2912.73	1080.31	893.47	1368.51	2325.81	1100.81	707.62			900.88	569.79	2490.58	2029.78	1417.42	2004.26	1594	2109.55	926.41	1222.95			814.87	1238.79
	2167.34	2481.38	896.49	1645.53	1594.3	1781.37	883.91	1269.41			448.82	1338.11	2564.8	1301.76	1257.38	1272.98	1619.4	2680.58	633.66	1573.53			996.75	1720.69	1595.29	3157.44	788.14	1275.94	1370.25	1531.32	600.7	1081.08			975.88	1065.32	1714.21	2749.41	1229.92	1196.56	1657.15	1639.66	778.38	1487.1			733.77	1060.11
	1908.56	2650.35	962.75	1229.53	1684.45	1587.77	542.38	1294.23			812	1116.07	2063.19	1807.87	1441.25	2057.77	2554.96	1403.3	1030.58	1850.72			531.5	1457.55	3106.72	2314.71	1080.18	1446.22	1473.85	1713.37	803.57	1119.41			1240.59	1335.68	1980.61	2854.47	1165.67	1599.6	1064.3	2205.5	767.26	957.05			1077.31	785.26
	1201.32	2041.37	1056.89	1755.89	1813.19	1737.92	729.3	1663.69			822.54	1417.98	1923.79	1972.38	1344.91	1434.14	2087.47	2459.45	747.63	1214.98			726.61	1390.36	1760.52	3435.26	866.24	1803.99	1546.37	1721.66	1138.11	1477.77			1116.21	814.56	2251.25	2341.39	1541.81	1710.92	670.09	1664.27	1056.27	967.88			511.95	1424.87
	2162.53	2601.65	1253.4	2176.71	976.08	2227.39	1182.01	1597.44			772.48	1051.22	1942.68	2519.03	1143.27	1491.66	1528.03	2403.53	1077.38	728.62			815.9	1078.07	1728.59	2031.84	1227.38	1479.33	1402.86	2466.68	1123.24	880.4			904.85	1485.21	2415.28	2166.62	1080.94	1206.19	1198.55	515.92	835.48	687.08			844.43	1352.16
	2166.52	1721.69	957	1668.49	1528.17	1993	667.04	1042.02			850.25	1219.13	1634.13	2829.89	1201.38	1136.72	1389.13	2691.9	707.08	1373.38			808.7	1673.87	1850.05	2239.6	1151.66	983.09	1399.29	1827.74	725.76	1172.66			803.98	1358.39	1474.33	2909.97	790.3	1690.28	1469.33	1850.02	609.26	908.57			623.11	1544.87
	2261.56	3299.16	1270.27	1362.56	1820.71	2242.87	850.81	1308.62			781.1	2341.5	1335.43	2337.2	1310	1853.41	1377.2	2182.33	721.07	1324.06			802.26	1763.66	1715.01	2405.26	743.45	1356.37	1305.61	2935.07	624.02	1209.66			1142.94	1282.37	2652.11	2090.55	1487.87	1616.37	1569.62	2040.99	844.55	1118.2			1183.52	788.75
	1182.28	2341.62	674.48	1672.17	1925.74	2183.28	884.89	1606.85			850.81	1617.07	2602.81	2479.9	1470.52	2408.59	1344.22	1360.42	511.51	790.16			956.95	1058.39	1802.38	3161.62	1059.75	1197.03	2246.11	1191.74	511.63	1317.73			839.62	1004.91	1011.09	2414.37	945.47	1414.92	825.83	2608.3	922.48	833.21			597.99	973
	1394.37	3235.27	872.33	1436.51	1741.6	2348.53	863.61	1186.97			930.73	1274.29	2201.49	2239.88	1185.79	1731.48	1364.16	2186.79	766.63	859.45			923.93	1614.9	2085.27	1568.41	1038.21	774.53	1368.34	1743.71	609.7	1200.65			851.28	1107.95	1621.8	2064.67	1214.31	1354.77	1535.5	2178.77	1398.56	1575.14			1040.28	591.76
	1207.46	1854.83	1415.08	1778.01	2218.52	1990.71	626.86	1744.85			1052.28	1369.22	2061.39	3526.49	1529.57	1469.52	1720.96	1596.11	899.92	1251.94			848.22	1087.06	1461.33	1741.37	1420.47	1664.33	2156.5	2146.53	911.93	1312.68			1162.92	1520.17	2212.62	1899.46	1291.3	1500.77	1474.13	2436.22	656.15	715.19			1160.78	1353.78
	1335.73	2134.61	1062.71	1738.76	1474.32	2003.91	577.68	1395.62			1156.56	1000.73	1418.51	1786.6	1288.82	2034.56	1288.33	2184.47	946.25	1209.98			690.8	1156.09	2456.78	1638.76	1290.88	1322.11	1516.03	2026.75	981.12	1222.59			1142.78	1224.68	1949.61	2340.37	1207.88	1331.8	1305.03	1766.5	1261.12	1110.51			562.9	1148.3
	2511.99	1972.84	1141.47	1989.01	1512.2	1802.58	528.52	1199.97			832.69	1108.09	2101.3	3016.19	1338.82	1609.08	2049.07	1828.04	817	1351.91			890.16	881.96	2038.45	2367.92	1095.95	1551.34	1488.44	2354.21	832.79	926.84			805.98	1128.34	1864.75	1985.41	880.14	1755.57	1331.48	1270.3	670.76	1111.04			1122.85	584.62
	1753.15	2780.26	1261.6	1359.59	1446.12	1379.28	880.86	1206.14			803.88	1616.22	2263.88	2936.93	783.65	1800.36	1622.85	1876.06	869.67	680.11			843.51	1602.44	2202.67	2473.19	1290.79	1126.42	1506.6	2394.05	713.45	996.77			1041.72	1234.55	2089.72	1720.48	984.45	1268.47	1174.56	1533.65	892.22	1351.71			1078.9	679.27
	2386.63	2206.99	1675.06	946.77	2440.73	1273.47	835.58	1064.23			710.81	1443.11	1931.35	3068.97	899.3	1838.22	1508.4	1704.55	1027.38	1346.96			744.62	1860.16	2461.87	2538.23	1272.11	1107.54	1063.15	2194.17	1180.11	1286.87			1229.46	1178.07	2745.3	2400.51	1045.84	1653.27	1751.26	2588.81	876.1	1217.23			1054.98	1107.48
	1433.62	2647.26	1468.45	1110.38	1712.04	1512.8	414.12	1633.69			868.53	1682.18	2193.85	2855.29	1201.86	1639.52	1664.75	1337.74	765.1	1681.19			791.71	1510.02	1874.28	2107.3	917.81	1267.49	1062.15	1534.28	907.47	845.06			890.74	897.64	1129.68	1614.9	1256.15	1821.03	1601.07	2387.52	838.58	833.35			824.56	1063.65
	1424.05	2369.09	1243.28	1371.63	1661.2	2558.57	546.76	1310.2			903.72	1635.55	2176.31	2198.47	1472.9	1289.73	2082.6	2068	529.25	1063.38			923.95	1474.48	2054.93	1893.09	1547.05	1213.34	1091.44	1701.36	827.25	1234.04			933.2	1889.14	1384	1799.72	964.59	1682.72	1546.89	1792.97	951.93	1359.97			598.31	981.04
	1598.92	2590.03	1367.7	2165.21	1395.6	2006.62	655.24	1498.31			724.71	1824.31	1393.96	1575.85	990.96	1599.14	1757.48	1657.57	1043.78	2031.39			1094.61	846.04	1411.03	2465.24	623.32	1686.23	1395.66	1900.04	1083.9	1174.35			880.78	1113.21	2159.83	1271.95	1021.17	1328.66	1181.01	1308.55	964.86	1529.45			771.12	1052.11
	1993.16	2385.02	1082.19	1509.56	1823.31	2079.4	683.5	1281.37			957.2	1631.89	1950.34	2561.24	1377.64	1196.8	1493.03	1962.23	757.73	1374.92			1052.08	1484.62	2367.45	1875.31	1285.25	1609.95	1968.76	1846	1046.15	1061.44			752.42	1567.15	1041.06	1929.76	1067.37	1784.84	1301.62	1795.31	1054.7	1318.49			578.81	979.11
	1328.32	1143.61	1101.35	1263	1481.12	1831.47	735.92	994.05			734.96	973.71	2117.01	1881.42	1207.27	1226.07	1565.2	1786.88	797.95	1371.71			776.26	1325.28	1932.65	1913.62	1346.51	1913.35	1222.84	2149.93	1013.52	1022.63			1009	896.1	2032.48	3749.14	1187.39	1556.87	1364.89	977	926.71	890.47			791.48	1009.85
	2160.18	1566.2	1535.54	1150.46	2161.54	2093.23	559.05	1009.01			880.24	1481.35	2171.55	1975.07	989.27	1519.55	1619.2	2912.89	738.19	1456.3			701.79	883.01	1230.92	2109.84	1343.46	1564.46	1396.35	2137.18	1068.16	1453.09			847.42	737.74	1517.37	2152.64	1393.44	1459.55	1091.51	2320.39	594.99	806.72			789.11	1201.4
	2466.58	2515.75	1645.15	2039.62	1750.69	1854.67	796.71	1215.25			640.31	1354.02	1373.61	2782.67	1107.8	2068.99	1518.91	1413.15	821.52	1377.65			663.75	1067.73	1877.9	2244.9	1129.81	1546.5	1513.91	2384.12	989.25	683.6			976.27	2013.94	1730.97	1780.07	1104.88	1536.63	1875.71	1446.84	1105.62	831.07			947.72	1691.28
	2224.79	2469.48	1085.91	1552.13	1629.28	1667.85	871.37	1497.9			582.16	1096.81	2041.88	2466.99	1219.54	1309.36	2097.01	2120.13	763.56	1185.15			939.27	1642.01	1033.45	1929.98	667.2	1474.18	2143.5	1799.85	479.27	1402.03			1153.32	1823.12	1959.67	2556.85	792.52	1094.31	1406.07	1721.4	1376.16	925.61			810.12	1663.29
	1835.19	1809.65	1126.59	1757.05	1686.33	1496.32	535.05	1709.46			849.96	1398.43	1554.04	1894.33	1169.24	1954.56	1576.23	1327.21	761.04	788.11			730.57	1046.4	1328.35	1313.88	1509.33	1164.77	1513.11	1591.48	457.07	1988.8			850.02	1191.62	1491.95	2492.25	988.99	1662.15	1530.25	1808.76	855.75	1046.07			1118.02	1524.78
	1808.02	2745.85	795.43	1594.86	1269.91	1742.36	836.17	1506.63			1109.52	1440.17	1960.73	2690.81	1640.09	1410.2	1947.2	1872.24	671.63	750.62			729.05	1376.22	1682.57	1771.83	1042.99	1714.3	1033.44	1556.61	677.22	549.93			1200.52	1034.25	1500.32	1523.77	1124.94	1780.62	1395.06	1991.21	642.09	1262.16			1047.87	1324.41
	1546.09	2201.39	1227.82	1841.41	1656.04	2184.98	584.35	1245.94			723.59	1450.32	2000.06	2368.75	1251.43	1921.33	1687.22	2491.46	678.67	1747.93			712.57	1209.38	986.35	3025.78	1174.13	1787.09	1764.96	1394.91	1163.83	1187.7			687.05	1208.03	1301.35	2351.65	1055.69	1261.68	1350.72	2431.87	778.78	1151.27			818.65	763.49
	2019.9	3407.83	1196.71	2211.43	1506.17	1650.18	557.83	1015.55			505.08	1443.37	2139.59	1854.89	779.27	1847.74	1358.73	1873.25	963.06	1240.12			623.69	1434.85	2942.72	1505.92	1203.01	1617.34	1152.53	1376.78	805.77	702.23			1119.06	1219.3	2081.34	2025.99	936.05	1919.14	1179.22	2503.56	723.06	569.86			880.16	1137.21
	1665.87	2103.42	1122.86	1302.42	1447.36	1868.39	722.32	1167.24			718.87	1369.81	1799.01	2268.32	1557.5	2753.01	1614.96	2520.27	996.46	538.17			992.77	1284.25	1782.69	2920.23	1216.46	624.33	1258.45	1439.81	845.47	1081.5			607.98	1323.8	2008.57	2039.5	1007.43	1171.14	1012.93	1879.25	1013.81	1716.72			924.59	1202.93
	1308.79	1826.06	1794.56	1872.57	1696.71	2265.79	1072.87	1548.59			1099.03	940.11	1757.43	2616.95	1685.53	1437.18	2074.86	1490.67	791.77	1186.13			952.61	1317.3	2236.99	2034.65	933.77	1167.27	1879.07	1866.94	802.96	844.95			655.91	1467.75	1756.83	2571.73	1482.94	1459.37	1275.12	1634.35	1241.18	1207.32			602.84	891.61
	2085.68	2355.92	1356.49	1030.62	1659.68	2844.22	806.08	1110.44			719.65	1380.69	2175.23	2663.46	1517.47	1303.67	1905.49	1745.19	1074.77	971.95			924.3	1318.47	2466.57	2194.83	1324.35	989.27	1203.79	1692.63	1079.55	705.13			800.61	1261.48	1787.46	2853.64	1206.5	1490.88	1179.85	1601.59	769.33	1245.32			907.72	1080.26
	2346.55	1890.49	785.09	1715.08	1630.59	1352.89	1001.69	854.45			879.32	1737.33	2125.51	2177.69	1065.49	1908.06	1809.72	2614.3	749.41	1099.34			883.63	1575.71	1251.93	2339.06	1328.96	1809.21	1632.52	954.33	726.13	565.41			703.28	1160.74	2073.93	2092.95	990.97	1486.68	1053.33	2144.15	706.74	712.52			928.61	1260.92
	2153.26	1463.82	687.99	1580.1	1829.81	2255.56	623.6	959.35			995.1	1541.77	2101.13	2761.68	1278.44	1761.74	1665.17	2185.97	826.85	1101.44			509.58	1625.06	1571.06	2044.3	1523.85	1439.72	1113.06	844.55	1216.71	1076.29			558.89	835.85	1803.72	3247.77	885.26	1802.19	1414.2	1162.73	869.04	1204.83			1029.19	1265.15
	1634.1	2052	1138.14	2170.85	1889.03	2132.26	637.38	998.01			753.77	1528.3	1641.45	2984.66	1387.44	1957.69	2187.85	1715.16	1214.01	1179.41			955.27	821.75	1889.17	2145.87	1478.18	1225.66	1354.08	1781.73	943.69	1318.84			1097.65	1367.32	2022.62	2943.16	1095.78	1164.3	1273.04	2140.37	879.29	1208.81			814.55	1472.52
	2296.3	2620.03	935.8	1463.67	1447.78	2038.98	956.44	519.67			787.35	1566.79	2636.18	2076.64	1673.95	1698.38	1997.23	1493.32	609.27	1722.87			682.87	1409.67	1753.88	2112.02	1227.2	1666.38	1530.1	2151.06	427	1149.21			439.7	1166.38	2070.22	2841.13	1101.09	1183.98	1652.29	1328.85	987.45	1277.45			997.11	1131.33
	2213.01	2890.02	1120.9	1625.59	1812.61	1761.46	914.96	1209.27			591.76	1269.69	1598.02	2099.85	996.77	1790.66	1274.61	2228.87	1396.99	996.71			923.1	1519.77	1386.27	2774.19	1193.92	1066.44	1068.2	1903.2	1133.81	1195.38			1270.98	832.76	1473.21	2055.49	1120.99	1800.38	1056.21	1540.27	952.16	842.49			749.09	1317.24
	2385.12	2874.21	1231.62	1758.36	1106.92	1712.95	671.54	1417.44			888.57	1504.23	1946.11	2372.84	1527.91	2095.62	1644.84	1954.65	1013.74	1158.08			973.27	1431.79	1479.11	2207.28	873.42	1687.43	1498.67	1459.57	1047.63	517			731.54	1010.37	1629.43	2590.76	813.74	896.17	1780.3	1621.88	524.82	1227.88			1009.61	1222.97
	1950.04	2396.23	1810.09	1214.23	1662.09	2193.11	735.95	681.25			712.81	1020.09	2400.17	2379.35	1071.02	1643.3	1224.55	3016.18	492.1	1102.88			314.64	1984.57	2387.06	3103.79	897.59	1429.02	1403.79	1939.89	1008.59	1025.21			800.39	1120.91	2575.09	1717.61	1233.54	1954.85	1637.16	1983.45	702.66	1145.12			950.69	1058.69
	1892.39	2460.04	1015.42	2180.21	1593.53	2691.39	1020.97	1293.43			1048.02	1220.48	2093.76	1576.26	1023.22	1312.54	1655.95	2115.98	1026.41	1279.38			865.25	1395.57	2457.65	2062.65	1110.89	1443.48	1759.91	1722.37	677.41	1631.71			577.15	1102.54	1597.03	2292.6	1152.55	1701.87	1290.39	1714.06	1060.28	1190.21			612.68	1120.52
	2676.32	2576.17	256.16	2008.6	1253.88	1880.69	862.39	1079.72			595.22	1111.45	2172.78	2626.86	1612.37	1793.46	1360.96	1771.62	634.81	1129.73			641.36	1288.39	1482.97	2314.34	1276.92	1435.13	1396.04	1918.42	761.29	535.14			875.78	811.07	2137.14	2662.31	803.13	1227.24	1385.93	2149.83	898.02	910.21			838.45	1439.94
	1659.29	2138.49	1041.69	1795.99	1052.49	1578.65	595.43	1574.55			365.91	1359.16	2098.79	2429.34	1045.45	1426.77	1928.61	1255.12	670.78	1635.76			814.35	1143.41	1047.76	2080.2	1226.91	1365.48	1219.55	2250.05	1080.7	624.75			1126.69	1029.96	1226.94	3307.4	972.01	1849.3	1763.22	2181.32	588.49	1149.84			976.4	1115.08
	1713.17	3262.23	1122.4	1472.4	1755.02	1869.45	962.25	1441.09			501.79	1424.57	1933.54	2476.86	1510.17	2261.29	1523.22	1737.91	540.78	1470.29			962.66	1045.61	2307.86	2410.56	892.18	1843.61	1333.25	2001.89	918.54	1502.05			767.49	1246.46	1286.29	2530.56	1121.96	1232.96	905.67	1724.44	726.89	743.57			769.62	1306.58
	1704.05	2052.19	978.26	1941.36	1866.49	1784.42	749.1	2137.92			768.52	1405.4	2343.12	1407.56	1159.1	1607.36	1777.05	2239.04	579.14	1679.53			662.73	1604.94	1560.37	1988.11	1368.73	1358.58	1475.59	2327.54	595.5	1168.98			942.03	1630.22	1850.32	2652.68	777.73	1251.86	1308.03	1968.05	845.08	683.1			1301.25	1638.61
	2010.39	2683.38	1035.47	1474.35	1736.99	1855.91	901.5	1341.78			867.95	1069.81	2279.59	2298.07	1517.14	1816.46	1513.25	1741.57	660.54	998.22			678.43	571.31	2207.09	1868.49	1280.07	1060.13	2241.99	1615.85	858.94	1582.1			714.3	893.36	2703.7	2319.35	1226.7	1255.29	1381.36	1936.75	1043.29	1106.52			846.22	1471.41
	1638.6	2071.12	1287.29	1661.41	2256.76	1570.09	643.22	1251.31			482.34	1364.63	2234.55	2779.55	1285.2	1699.53	1498.8	1648.94	676.3	1084.13			822.91	1292.32	1145.09	1396.2	1326.05	1733.81	923.11	1758.15	1088.58	763.57			886.82	1808.81	1585.97	2784.66	1029.3	1429.34	1387.83	1941.44	903.39	1218.33			664.42	1416.27
	2269.83	2892.41	1391.98	1882.78	1603.35	1898.2	789.73	1508.85			605.17	1254.06	1833.49	2671.73	742.25	1855.45	1768.61	2447.77	683.55	1364.4			838.74	1563.29	1448.94	1895.22	1053.25	1305.38	1627.88	1976.62	1240.42	1236.31			1095.88	1366.47	1355.73	2836.71	1207.15	1084.71	1792.81	2193.91	825.71	1254.82			686.87	859.43
	2618.08	3239.24	856.8	1468.72	2148.04	2307.25	579.38	1808.56			920.62	1317.61	1629.54	3931.14	871.01	1448.46	1240.07	2051.64	749.29	1256.13			527.05	1556.74	1964.51	2360.25	1067.25	1762.22	1631.77	2405.52	855.95	1381.53			961.75	1494.31	1700.79	2832.34	967.03	620.09	1563.6	2117.45	390.92	735.19			1194.01	1082.72
	2449.41	2275.72	1489.88	1922.44	1605.11	1537.77	729.26	1071.47			720.69	1444.55	2042.48	2977.7	1505.6	1254.69	1491.89	1949.21	1000.15	1130.16			931.12	1308.58	2637.39	2708.15	1245.56	1908.26	958.03	2407.93	934.49	1314.29			896.91	698.93	2385.27	2156.52	968.87	1565.63	1094.95	2283.76	937.22	1182.32			821.92	803.5
	2045.63	2763.65	1007.79	1441.55	2291.48	1958.85	608.74	960.85			1302.14	1631.3	2114.36	3210.1	1296.31	1368.94	1529.61	2187.32	789.66	1689.84			783.29	1237.39	2163.12	2003.26	982.39	1757.91	1146.05	1271.24	1051.95	1358.37			822.74	1508.72	2514.56	3763.62	1184.45	1574.2	1368.83	2134.18	952.65	1432.92			1027.03	1289.93
	1755.09	2568.02	1090.13	2198.39	1135.56	2347.38	580.33	1015.02			790.41	1525.87	1757.5	2508.58	1221.66	2149.42	1212.38	1682.99	719.03	1334.64			884.03	1428.27	2199.81	3371.11	1053.2	1828.02	1768.73	1829.45	1291.04	1421.03			1308.7	954.64	2444.86	2666.38	1129.83	1802.65	1500.22	2142.05	1086.28	1534.76			835.66	1342.32
	1842.85	1570.86	989.79	1597.38	1054.75	1761.53	673.93	1223.93			744.06	1043.12	2413.47	3096.97	1191.47	1945.65	1242.55	2035.83	636.46	1104.49			635.33	1623.64	1310.86	2322.61	913.42	1526.49	921.41	1055.86	803.29	898.15			1136.8	1346.48	2015.97	1655.93	1572.91	2171.61	1219.22	1689.42	844.51	1623.3			1277.75	1226.7
	1552.41	2879.59	1040.56	1454.39	1940.56	1605.48	650.63	1031.26			761.71	1261.8	1555.1	2399.94	1408	1441.34	1635.1	1666.43	1069.93	1184.74			762.85	1204.86	2904.9	1713.1	1387.01	1407.51	1300.93	2691.52	1115.9	1161.44			950.55	1856.01	1615.05	2543.18	1354.43	1398.25	2036.11	1421.99	545.11	1245.95			1126.85	1464.59
	1880.47	1928.31	1086.82	2497.76	1465.69	2141.96	1074.03	1241.3			1170.94	1601.58	1246.96	1637.07	1518.16	1773.59	1462.39	1917.62	749.61	1283.62			673.25	1324.95	2273.24	2131.38	951.81	1550.56	1706.29	2133.06	603.08	1429.46			865.28	612.65	2251.12	3013.75	832.34	1602.63	1185.93	1895.49	641.89	1002.75			753.58	1601.24
	1550.51	2354.25	1126.36	1531.12	1252.21	1801.84	778.03	986.93			819.05	1226.97	2249.77	3202.81	1003.68	2038.27	1510.8	1950.06	1082.34	1198.9			930.32	920.11	1639.15	2026.86	1035.19	1725.42	1629.09	2631.87	1126.01	1349.69			741.68	1596.87	1969.83	2334.06	981.07	1584.97	1507.26	1721.34	1186.27	1537.43			973.1	831.32
	2183.96	3406.3	964.68	1377.75	1586.56	2045.93	678.46	1748.03			883.4	1011.28	1402.97	2830.68	864.04	1615.22	2130.9	2247.81	637.4	1051.44			550.46	1441.58	1614.32	2564.46	1352.56	1599.42	1563.58	2242.18	965.57	1218.09			1213.09	1845.2	2694.62	2041.77	1255.19	1103.86	1526.28	1879.31	420.9	505.4			1242.42	1018.6
	1784.22	2173.7	1307.08	1218.06	1808.83	2055.64	1241.1	1356.4			654.63	1550.9	2100.08	1893.74	1498.11	1880.88	1514.77	2390.81	486.46	1448.56			872.34	1288.22	1509.16	1978.66	843.78	2227.36	1102.37	2341.56	858.14	745.32			830.16	1473.43	1628.44	2046.87	1291.11	1324.32	943.43	1474.47	630.03	1190.96			920.17	1142.02
	2126.27	2297.23	1119.7	1335.7	1494.69	2363.55	653.06	1137.68			966.41	1613.04	1363.26	2617.7	1340.59	1573.73	1906.08	2227.55	831.35	1442.14			1126.53	1568.99	2905.54	2069.4	1343.68	1415.22	2035.66	1928.41	1258.64	998.46			545.34	1314.45	1543.72	2383.98	722.93	1710.47	1799.85	1870.75	764.5	652.83			1090.68	1592.07
	2253.38	2019.01	1168.61	2218.42	2073.64	2702.13	846.31	710.13			802.35	1101.3	1953.75	2209.29	1240.03	1873.22	1674.72	1845.62	669.73	697.16			849.24	1634.77	1471.58	2231.08	781.29	1653.38	1342.66	1831.62	760.16	1219.99			282.44	1154.42	2372.74	854.03	1117.59	1575.61	1312.39	1999.02	796.26	898.38			982.68	1178.7
	1496.43	2337.96	1268.52	2147.7	1868.97	1365.98	1171.83	820.78			881.64	1816.36	2212.73	2294.62	1257.45	1034.17	1652.35	2430.53	674.03	897.96			547.17	1826.78	2246.93	2473.64	1181.12	1192.36	800.71	1675.82	975.61	695.03			1220.95	1200.69	1935.43	1409.3	836.17	1514.78	907.51	1764.02	878.76	959.67			684.73	1351.24
	2297.13	1914.64	988.3	1505.1	1816.56	2158.49	649.79	1194.96			858.05	1126.64	1803.51	3291.71	1005.83	1140.23	1312.3	2545.97	780.19	1012.08			504.34	1523.55	2328.13	2346.52	883.68	1950.55	1327.21	2466	1155.23	1026.17			796.4	1278.45	2236.51	2363.15	1019.58	1570.22	1348.23	1704.77	1022.43	1286.84			847.85	1203.96
	1722.23	1943.06	414.91	1566.18	1733.04	2021.75	987.73	487.58			658.32	1345.1	1738.67	2783.96	1204.58	1461.12	1193.28	2334.69	743.42	970.87			729.58	1396.3	1844.62	1883.29	1101.63	1004.46	1393.51	1618.05	488.58	1109.02			704.87	1333.99	1940.52	2485.56	1691.97	1526.36	1265.11	2037.26	779.45	886.1			987.14	994.33
	2128.41	1967.56	961.22	1393.25	1025.12	1377.29	674.71	1121.84			840.2	1268.74	2126.72	2340.14	1308.71	1175.15	2150.71	2371.66	747.05	1857.8			719.71	1299.34	1857.61	2566.21	1478.94	1752.72	1361.81	1876.57	793.97	998.02			837.14	1146.49	2076	2678.15	960.73	1492.87	1538.38	1922.66	813.65	1177.58			809.77	788.45
	1368.81	2763.7	843.35	2105.93	1761.79	1652.57	503.05	1430.44			726.23	1536.22	2384.82	1751.41	1406.72	1666.9	1469.15	1647.81	807.43	1562.51			633.88	1544.01	1640.05	2120.17	1228.63	1655.41	1150.63	1850.23	841.58	1060.52			579.29	918.66	1922.9	2324.55	838.89	2075.63	917.27	2261.68	1118.7	1306.99			922.52	1300.03
	1062.01	3125.92	1265.85	2247.32	1716.69	1406.45	884.43	1329.92			645.85	1286.02	2579.17	1986.06	1260.36	1257.43	1704.92	2253.3	703.54	1283.78			538.8	2049.3	1973.08	3155.51	1071.79	1910.69	1075.54	1632.31	1182.66	866.89			899.04	1364.97	1736.13	2155.5	1099.29	1446.27	1691.41	2119.67	757.43	1114.1			690.68	750.33
	2310.81	3268.68	1180.11	1461.21	1837.78	1397.61	1332.82	2071.77			594.3	1100.3	2663.6	1977.74	1203.5	1786.91	1561.31	2209.23	715.21	548.17			914.33	1062.59	1965.82	2492.14	1357.53	1812.52	1284.38	1744.34	814.48	1236.37			1160.5	1131.67	2054.7	2808.8	1232.43	1099.7	730.21	2404.59	1257.69	1151.28			748.62	1240.36
	1904.61	2292.23	1439.55	1324.45	1296.46	3064.4	683.27	1140.78			729.65	1689.04	2441.29	2852.06	1157.75	1586.22	2233.58	1880.21	769.58	818.8			1204.55	1854.39	1267.75	2747.28	1085.22	1668.26	1341.22	1685.93	1089.29	1079			925.49	1599.28	2169.92	2681.05	1016.33	1321.73	688.05	2044.48	742.22	1092.09			750.21	1332.94
	1285.45	1653.06	1277.23	1645	1774.78	1749.3	651.36	1788.68			992.89	1576.96	2568.49	2329.2	995.56	1458.42	1862.7	1814.58	610.23	1406.96			877.63	1853.68	2662.31	2566.34	1202	872.2	1312.17	2018.65	980.18	1230.06			621.26	621.95	1639.83	2790.41	779.77	1177.6	1521.51	1478.74	1116.64	1130.15			1115.02	1785.36
	2828.93	1792.37	1533.84	1894.5	1251.84	2136.04	761.62	988.03			825.65	1121.92	1936.55	1986.85	1374.25	1291.8	2122.17	1264.64	675.88	605.87			724.01	1562.6	2014.08	2103.59	829.03	1223	1867.12	1940.43	957.53	705.82			981.55	1049.96	2067.22	2463.12	1523.82	1435.73	2011.05	1853.71	802.51	1266.47			764.17	1150.46
	1797.81	1656.79	1202.89	1923.93	1564.03	1143.12	1267.18	1563.67			764.89	1036.2	2283.28	1733.36	1415.25	1909.17	1497.76	1913.15	650.51	1347.25			1122.04	1613.15	1387.36	1879.24	1151.85	1765.79	881.21	1368.34	1002.63	1359.29			851.33	1139.04	1899.67	1572.07	906.42	1546.6	1184.81	2514.13	1109.26	1484.67			602.19	1105.56
	2063.62	1707.23	1237.91	2253.57	1008.03	2144.35	1043.2	1122.79			690.45	1154.39	2086.73	2459.12	1087.79	1097.52	1210.57	1887.83	1130.75	1722.41			838.21	1786.19	2130.19	1931.01	958.41	1364.43	1060.32	1910.08	574.29	981.82			721.27	876.33	1514.32	2497.72	1272.81	1922.8	1768.7	2491.6	930.62	1691.27			1066.19	800.24
	2426.98	2874.57	1536.22	1928.11	1807.31	2338.83	523.84	1521.87			682.42	1318.62	1651.76	2434.7	1281.24	1272.2	1980	2838.36	440.69	1133.06			611.93	1434.2	2492.3	2920.9	1401.11	1305.1	1432.63	1143.57	685.31	1023.26			1084.61	1029.48	1505.94	2837.69	1035.74	1080.94	1019.43	2042.55	742.9	985.69			855.91	1269.94
	2233.96	2722.87	856.51	2076.38	1729.06	1690.61	550.72	1159.36			514.98	1226.6	2023.35	2462.21	769.18	1679.76	1603.12	2512.43	765.07	1502.07			886.54	1695.7	1875.47	3069.32	1095.62	1166.97	1196.46	1736.09	987.58	1088.48			784.12	1373.93	2356.22	2470.38	1129.84	1260.24	1662.99	1609.26	714.8	1268.38			1016.09	1321.08
	1586.43	2642.75	1773	1927.76	1819.31	2648.02	789.56	1768.58			755.53	1225.29	1834.19	1764.1	1318.53	1870.58	2098.19	2647.09	852.02	984.82			1010.7	1329.4	1609.66	1977.49	1469.5	1770.01	1502.22	1677.69	589.03	919.5			1034.07	1330.23	1620.95	2268.64	1294.59	1472.88	1758.43	1834.38	807.28	1690.22			820.19	850.09
	1975.26	2859.14	1435.87	1558.95	1502.46	2115.97	302.93	1011.37			630.62	1788.55	2206.31	2399.16	1380.72	1480.27	1625.29	2287.99	584.74	1190.27			787.83	1578.8	1751.84	2430.86	743.14	1770.21	1136.66	1773.8	758.87	1120.02			575.66	1548.7	1730.55	2713.92	1044.17	1433.21	2146.87	1635.23	772.64	1403.19			628.07	1331.63
	2357.4	1518.48	1165.79	1340.69	1177.47	2423.75	877.93	1440.61			918.09	1614.15	1785.43	1953.94	423.7	1533.08	1798.22	2434.36	683.77	1214.55			784.28	1345.12	1922.94	1765.58	1210.02	1112.91	1284.07	1776.38	884.19	1169.86			1213.42	1010.69	1792.73	2218.33	1079.08	1190.41	1592.95	1856.98	959.05	945.58			647.09	1364.46
	1927.97	3107.29	1294.99	1942.84	695.22	2029.66	774.96	1010.39					1861.01	2112.28	1318.61	1959.51	2001.72	1187.1	873.47	1465.72					1703.19	1129.58	1098.76	1767.59	1417.25	1402.27	923.87	1212.62					1613.52	2464.87	975.53	1439.34	703.77	2522.92	923.35	1387.06
	1669.57	2526.52	1532.4	1298.42	1269.59	2069.21	650.21	1308.3					2062.7	1577.05	1496.37	897.12	1222.9	1574.38	1050.55	1451.06					2406.07	2885.37	768.61	1229.15	968.69	2787.08	525.34	434.41					1668.39	3144.06	972.96	1521.9	1456.37	1542.07	1151.47	1310.28
	2353.59	2291.74	1239.06	1577.21	1602.48	1698.26	861.86	1231.09					2212.22	1955.99	1732.97	1935.63	2168.58	1611.01	827.53	1335.17					2089.29	3341.78	1172.25	1447.51	828.74	2317.11	412.9	1047.38					1610.41	2083.13	1277.61	1355.75	1465.49	2319.72	813	647.02
	2496.93	2325.34	1001.95	1590.8	1336.61	1801.19	879.29	1604.88					2241.58	2213.07	1356.48	2233.18	1491.93	2040.06	805.15	1628.29					1280.06	2296.41	910.6	1349.43	1793.9	1913.65	1124.68	1124.47					1265.92	3356.16	896.75	1802.2	1098.12	1514.72	752.26	792.25
	1861.44	2372.17	1262.05	1402.07	1203.59	2041.45	892.19	816.91					2287.54	2143	743.16	1933.89	1535.04	2073.36	778.33	1120.58					2061.43	1939.87	1329.05	1228.59	1288.41	1423.5	1014.63	1591.61					1712.39	3059.21	1241.4	2064.32	1588.24	2079.25	1026.75	911.65
	2860.84	2446.87	1411.46	1590.09	1588.47	1849.46	783.64	1234.99					1517.49	2283.13	1094.12	1510.05	1852.44	2194.95	945.88	906.06					2291.97	1995.72	791.65	1150.05	946.23	1890.38	605.41	1223.29					1562.93	3158.96	962.3	1168.66	1370.07	1506.62	855.91	1014.14
	2533	1686.44	1447.17	2527.35	942.46	1594.69	821.33	1068.77					1528.94	2484.93	956.49	1923.45	1414.34	2225.41	788.07	1435.46					2103	2564.88	780.51	954.29	1712.27	1353.36	1148.38	874.66					1846.15	2520.63	1104.54	1798.33	1573.11	1257.59	1214.95	1243.58
	1620.21	2966.01	1535.94	1666.01	1466.36	1793.05	705.3	1740.35					1967.67	1915.79	1607.8	1593.37	1928.94	2185.94	391.87	1093.27					1873.02	1679.31	1325.64	1706.89	1156.78	1665.78	928.79	620.19					2339.19	1256.81	937.01	753.07	1413.22	1711.62	801.3	1223.03
	1460.77	2601.87	1248.16	1888.06	1634.46	1887.76	943.43	787.13					1867.23	1497.39	1002.35	2260.84	1982.04	2101.78	867.75	1522.26					1780.17	660.67	1071.47	1516.8	1587.73	2395.03	854.42	949.98					1741.54	2643.5	1121.02	1781.56	1214.82	2022.99	817.73	1201.62
	1813.06	1734.97	1413.88	1623.76	1476.36	1332	756.72	786.23					1601.58	1804.33	908.32	1456.98	1373.58	1818.76	935.52	2027.8					1310.63	2214.72	1277.85	1345.9	1505.61	1833.47	1105.3	1363.35					1897.43	2450.39	1211.96	1095.49	1240.09	1691.88	940.71	1257.83
	2626.88	1566.64	814.69	1501.11	1194.47	1498.33	713.59	947.28					1212.52	1971.59	1238.2	1087.24	1447.41	2284.27	561.33	1281.67					1775.32	1969.43	1000.3	1645.35	1142.68	2258.2	1093.2	891.36					2011	3078.62	826.08	1096.32	1081.96	2267.76	991.85	1252.23
	2658.62	1906.27	1277.54	1611.87	2081.18	2394.44	579.75	1364.69					2004.11	2679.3	1414.15	2127.31	1225.97	1330.92	614.83	1178.74					1502.39	2276.76	1218.37	1566.67	1442.72	1820.62	1237.01	747.15					2230.33	1521.33	1062.8	1178.79	1368.85	1619.72	993.52	1109.91
	2256.09	3157.85	905.4	1319.88	1306.48	2219.22	879.12	1028.27					2409.16	2381.82	557.15	1692.96	1898.24	2197.65	797.38	1064.24					1953.39	2615.92	593.89	1430.76	1407.38	2116.4	544.72	1056.35					1656.77	1672.68	733.37	1489	1778.22	1755.92	922.1	724.41
	2438.41	2705.48	1392.27	1539.67	1396.27	2034.91	605.61	1276.17					1663.16	1583.52	1016.86	1520.54	1927.19	1877.63	822.56	990.25					1679.33	3645.23	1235.94	1597.33	1077.39	1284.9	550.3	597.78					1878.68	1566.58	1176.32	1140.44	1240.59	1942.18	926.46	950.43
	2470.06	2657.69	1213.12	1420.05	1522.6	2235.16	682.28	847.54					2019.44	2320.74	1295.86	1285.05	1250.22	1499.62	610.16	1757.16					2395.35	1237.86	1355.23	1095.58	1547.15	1690.68	1005.57	483.49					1776.17	1750.08	1555.88	998.64	1903.76	2182.76	856.93	1382.64
	1909.19	2561.42	1404.41	2313.34	995.48	2508.93	856.25	1479.44					1597.35	2543.82	1652.57	1784.32	1335.03	2502.83	424.92	1581.86					1832.94	1065.75	1194.57	1908.62	1557	1795.17	1182.49	684.5					2173.71	1639.17	816.39	1548.67	1370.13	955.77	835.36	1320.84
	1356.3	2663.15	1134.61	1358.83	1917.49	2336.2	741.15	1240.72					2003.35	1924.02	1498.95	1564.15	1993.61	2247.69	464.04	1818.87					1692.17	3137.48	1200.33	1547.21	1328.16	1545.53	1128.02	1368.82					1918.57	2572.6	1280.24	1332.82	1255.6	1389.17	875.69	1504.64
	2124.72	2044.06	477.39	2111.01	1710.97	2427.4	832.95	1468.51					2111.09	2625.12	1150.45	2003.56	2044.68	1484.04	885.3	1250.02					1664.86	2148.75	1090.28	2003.59	1569.34	1840.92	818.03	1245.16					2382.99	2316.8	1388.02	1538.06	1593.58	2157.06	1267.23	1431.98
	1656.59	1510.94	1062.26	1230.26	2028.71	1752.71	687.52	1364.23					2064.98	1520.9	1462.02	1157.29	1603.05	2581.4	839.74	1374.51					1622.15	2076.21	932.34	1672.27	1528.6	1574.75	818.08	809.98					2330.54	1894.41	1161.75	1433.71	1177.88	2081.87	867.35	1441.55
	2410.44	1988.02	1056.67	2172.22	1291.79	2580.72	810.97	1188.11					1643.94	3130.35	916.89	1858.63	1451.55	2165.58	1102.81	1743.9					2101.63	1783.33	1296.48	1544.62	1033.81	1777.36	768.87	1398.73					2205.5	1668.29	1141.08	1336.29	1633.53	2029.64	787.97	1360.8
	2210.38	1958.31	789.31	1721.96	1517.53	1554.34	928.5	1494.37					2057.64	2788.56	1453.16	1165.92	1701.32	1986.12	890.59	995.89					1691.44	2519.69	1090.82	1444.1	1507.74	1478.63	885.95	1435.95					1857.49	1621.81	859.48	1850.29	1743.89	2108.53	885.11	1279.21
	1922.59	3212.97	1259.03	1136.91	1625.31	1983.74	816.22	1673.7					1793.43	2261.41	731.82	1503.01	1054.79	2250.32	831.55	852.24					2571.23	1913.15	1268.19	1428.51	1254.18	2008.31	866.21	975.38					1597.79	2112.49	869.14	1424.05	997.23	1579.26	1029.8	1052.29
	2293.31	2636.38	1591.58	2062.04	1602.33	957.64	562.07	1458.06					2397.11	2480.71	1235.93	1669.91	1980.04	1991.52	643.18	1457.41					1385.94	2285.31	1286.09	1638.97	1650.3	2257.44	1074.05	943.95					2552.37	1946.95	1179.44	1172	906.16	1768.65	800.98	923.07
	1871.82	2419.11	1758.44	1325.7	1311.53	2105.38	626.63	1242.15					935.43	2324.94	1191.98	1704.78	1426.14	1515.11	1182.8	1150.62					2190.83	2592.17	1165.29	1343.08	1244.86	1709.63	1008.52	799.34					2114.85	1540.15	1246.93	1753.27	1208.32	2042.56	1190.12	1016.84
	2068.41	2567.92	1011.66	1705.46	1744.15	2124.98	998.11	944.04					2162.1	2251.71	1241.79	1469.08	1567	1900.76	998.11	1181					2027.08	1519.62	527.82	1849.87	936.66	1946.44	535.16	1196.52					2023.45	2816.94	1146.24	981.96	1487.41	1808.57	1113.88	559.89
	1843.09	2048.07	1122.45	1586.83	2010.62	1931.15	865.72	1598.53					2003.7	2774.16	1034.78	2161.8	1856.88	1801.45	868.93	1279.53					2246.61	2062.36	1244.03	870.58	1501.75	1980.69	751.79	1335.14					1454.2	1943.45	787.51	1465.84	1536.17	2181.48	1033.45	1291.27
	2603.27	2207.71	989.66	2350.55	1104.49	1444.58	948.4	927.46					1653.45	2846.01	1528.58	1918.9	1448.92	1890.74	765.33	1155.22					2117.23	1651.63	912.1	1715.73	959.86	1986.24	1135.49	1045.69					2613.83	2240.33	1160.33	1190.48	1055.9	1777.54	845.76	1631.08
	1618.08	2752.48	783.47	1433.45	1446.19	2253.87	912.44	1171.89					1420.91	2429.05	1358.99	1516.19	1634.6	2310.77	937.23	611.06					1697.47	1820.97	1176.64	1537.85	1584.5	2140.24	975.03	1082.85					1480.74	2425.95	1160.46	1568.77	1706.48	1779.24	746.32	1409.13
	2256.16	2559.6	1523.29	1848.1	1597.08	2008.51	773.34	1409.58					2487.48	1885.13	1519.36	1893.51	1688.08	1726.79	565.06	1513.97					2589.32	2005.7	1120.3	1313.46	2519.26	1688.93	866.87	964.1					1572.24	2181.32	986.23	2087.99	1860.16	2186.2	915.38	1347.44
	1622.15	2428.69	1184.54	1887.75	2118.39	1612.73	728.68	2032.04					2474.42	2972.27	1575.01	2185.86	1534.25	1689.65	997.68	1299.46					1366.6	2342.64	1009.13	2084.02	1542.83	1622.54	665.6	669.4					1987.02	2856.59	1359.46	1337.31	1862.49	2266.35	730.16	1020.8
	1759.39	2496.62	1281.64	2047.5	1581.54	1938.97	919.83	1525.93					2131.7	2543.11	1154.31	1708.54	1506.37	2064.4	1016.39	1246.61					1361.76	1942.66	1168.54	2041.22	951.33	1969.31	381.03	1209.25					1827.26	2673.95	1550.69	1481.3	1028.93	742.84	673.86	920.47
	1505.03	3084.48	1157.95	1515.52	1741.39	2111.05	718.92	740.7					1610.51	2706.04	833.87	913.93	1916.07	2342	946.21	1598.63					1833.21	1600.73	1034.13	1632.08	1297.32	2214.03	604.96	1549.81					2465.64	2183.46	1049.87	2175.68	982.06	1631.19	1059.95	1063.03
	2413.47	2304.58	841.66	1445.71	1576.61	1446.53	912.87	1024.07					2074.41	1521.4	1809.01	1969.8	1584.72	2008.69	681.66	1491.78					1556.31	3598.04	854.35	1705.25	1366.9	1546.35	558.86	900.86					2366.76	2660.94	1243.91	1317.85	1323.05	2161.45	1179.82	1045.53
	1998.57	3052.27	1314.36	1684.19	1387.56	2042.92	1163.99	993.32					2031.67	2291.55	1378.47	1337.1	1730.7	1654.2	499.64	940.97					1694.43	1982.28	1225.53	2099.86	868.63	2141.7	726.31	914.73					1883.78	1655.19	1150.87	1056.36	1569.38	1897.3	1154.52	1275.66
	2765.31	1828.95	1098.83	2209.79	1629.2	1712.96	893.4	1311.14					1883.92	2482.82	1737.75	2201.4	1840.65	1913.9	511.05	1363.42					2178.89	1959.57	937.26	1131.55	1327.98	1986.84	1170.65	1524.04					1896.6	1686.35	949.83	1818.63	1308.9	2114.25	879.47	790.25
	2317.87	3061.45	1352.84	1577.03	1763.54	1806.57	1022.4	1143.1					2319.89	1783.33	1413.35	1607.12	1622.1	2119.81	770.32	882.92					2735.75	2439.61	922.08	2046.42	1418.13	2218.09	1207.42	1245.02					1949.29	1681.49	666.16	1392.79	969.92	1998.77	724.47	1158.06
	1784.38	2792.28	1156.25	1423.35	1703.71	2317.4	426.56	1015.63					1543.37	3265.72	1316.52	2181.37	1533.13	1822.86	897.17	846.61					1250.48	2631.35	841.06	1568.37	1539.04	1544.29	699.51	1620.92					2277.37	3398.76	1123.04	971.07	1298.42	2160.97	619.5	1447.54
	2013.51	2593.62	844.04	2034.94	1794.88	2187.18	931.47	1562.54					2105.18	2344.1	1320.25	1795.97	1846.83	2291.07	659.9	1354.16					1761.13	1854.3	1205.3	1645.48	1517.61	2532.12	778.76	1396.08					1433.9	2608.71	1225.78	1589.64	1109.65	1663.07	1166.95	1273.81
	2054.56	1893.07	1576.16	1541.48	1757.78	2264.27	1079.12	1524.7					2054.51	2319.95	872.53	1187.87	1679.38	2663.27	691.8	1133.21					2304.86	1777.57	1418.37	1647.95	1521.51	1586.66	811.31	1097.44					1576.48	1894.08	1292.26	1380.54	1005.58	2522.41	1045.65	827.69
	2267.79	2566.67	1210.38	1914.97	1950.73	2468.33	633.48	1076.3					1615.19	2239.27	826.76	1304.42	1362.74	1581.01	556.26	1298.73					1551.83	1979.32	1454.5	1778.51	1406.33	1683.12	945.39	987.55					1894.55	1752.56	808.31	1434.85	1229.67	1300.44	1102.49	1498.35
	1693.73	2790.02	1280.02	1629.37	2397.92	1546.26	486.19	1225.55					2135.79	1986.82	1570.2	1966.52	1931.36	2321.03	651.82	1432.41					1392.33	2607.72	1152.37	1227.29	1116.13	1984.58	888.16	616.41					2228.43	2278.78	1052.35	1052.38	1545.99	2019.86	918.9	749.84
	1805.57	1495.41	1212.15	2013.74	1955.3	1334.96	691.31	1098.29					856.24	1880.33	1360.11	2286.88	2254.43	1997.47	708.48	1164.61					1268.92	2615.66	1163.25	1834.48	2050.53	1781.54	1035.57	939.46					2090.88	2121.47	1049.11	1840.21	1868.13	2082.73	956.53	1622.59
	1590.08	2388.65	1313.8	2021.55	1466.37	2351.7	920.04	1780.88					2797.09	2755.86	918.8	1433.1	1900.16	1749.88	1243.3	1295.34					1621.6	2598.02	1351.67	1706.13	1858.73	1749.88	1185.32	253.51					1687.47	2334.12	959.22	1920.01	1411.63	1831.06	593.38	1825.15
	1720.52	2628.08	1285.99	1223.79	1550.69	2057.37	796.73	1625.99					2310.63	2395.79	995.76	1817.67	1729.32	2390.65	929.68	1410.38					2411.52	2692.49	1118.94	1346.18	976.49	1528.71	968.4	969.25					2310.13	2684.13	1395.26	2003.91	1651.6	2012.65	695.38	1041.97
	2252.28	2201.56	1430.66	1867.29	1527.2	1472.72	880.42	1605.55					1697.99	3215.39	915.66	786.84	1627.64	1948.65	940.05	1214.15					1333.96	2396.26	1247.58	955.03	1582.08	2150.3	1116.98	1602.23					2513.06	2328.68	1082.43	1258.23	1261.01	1938.79	830.73	850.54
	1291.19	2247.06	1191.15	1917.12	1098.63	1421.46	791.25	1636.77					2537.51	2680.63	487.31	1193.38	1760.85	1707.24	816.54	1754.65					2047.71	1782.19	1011.86	1444.74	1006.37	1981.83	856.8	906.92					1516.26	2820.99	1123.59	1814.5	1717.62	1803.63	874.53	608.16
	1976.37	2580.28	1505.92	2252.16	1464.71	2539.8	743.37	1149.82					2085.8	2719.36	1167.74	1470.08	1606.41	1925.41	820.68	937.31					1966.61	1671.12	921.85	1282.49	1435.08	827.18	984.8	1424.54					2622.99	2173.16	1156.27	1216.7	1293.89	2311.26	635.01	1184.34
	1768.81	2062.55	844.32	1795.25	1624.79	1615.42	961.46	683.53					2188.95	2345.03	523.99	1532.16	1396.56	2165.7	850.81	1518.66					1998.83	1402.8	1097.42	1160.04	1557.29	1226.32	925.85	1499.28					1762.02	2737.7	1267.52	1955.27	1169.62	1748.52	857.04	1176.18
	1156.55	3073.41	1020.77	2174.76	1893.36	1415.23	945.49	1331.37					1752.53	2591.48	1335.55	1918.63	1517.34	2483.15	950.18	1218.54					1636.3	2960.01	913.21	458.67	1092.4	2195.06	1217.43	768.62					1765.84	2367.54	1319.52	1124.68	1103.11	2319.38	885.37	1151.44
	2146.53	1225.06	1338.08	1959.4	1605.16	2174.44	879.23	1422.16					1623.92	2632.7	1527.57	1158.63	1442.33	2388.75	672.64	1686.74					1661.15	1556.69	809.49	1280.49	1373.21	1384.14	511.32	831.28					1437.81	1691.5	1180.71	995.01	1750.04	2328.11	694.9	1056.18
	2339.68	1672.75	1094.35	1521.26	2166.71	1980.11	637.98	1255.39					1813.43	2969.9	1291.85	1591.17	1506.14	1423.86	1082.97	1202.98					1714.2	1476.12	1045.73	1598.07	1636.97	1239.48	686.97	1143.6					1987.59	1766.34	1070.77	1341.06	1237.37	1942.72	438.75	1042.27
	1457.06	3281.88	1122.03	120.54	1711.77	1593.45	762.51	867.87					2038.56	1802.9	989.09	1816.44	1653.24	2371.84	630.74	1216.44					2514.65	1668.1	1200.15	1049.32	1626.62	1712.97	898.15	1220.01					1124.71	2436.62	1233.34	1515.81	1366.12	2282.24	1424.79	1383.96
	1417.53	3152.25	641.11	1716.79	1467.92	2486.22	910.98	1635.85					1418.04	2117.5	1100.7	2057.81	1728.56	2158.02	696.65	1488.26					2137.25	2414.03	1464.52	1670.16	1391.16	2282.59	1098.86	1381.65					1301.38	2270.35	1058.9	1293.78	1305.6	2028.18	881.24	1216.45
	1695.09	2370.09	1404.18	1554.37	1423.03	2008.24	694.02	1160.44					1696.23	2543.34	1049.13	2535.93	1645.7	1697.62	1034.15	1711.97					2214.72	2287.74	1039.2	1558.18	1480.39	2056.01	1440.37	668.13					2257.04	2823.97	745.6	1176.64	1133.24	2085.54	699.88	549.65
	1683.61	2147.71	787.69	1235.63	1470.13	1311.38	752.44	1444.09					1443.45	2155.85	499.51	1112.49	1516.5	2746.67	648.95	794.67					1725.53	2277.35	1000.92	1915.54	1458.39	1507.2	917.76	1274.79					2153.47	2090.96	789.25	1477.86	1667.02	1482.43	1040.61	1393.76
	1843.32	2000.31	768.06	1252.35	1565.57	2340.87	1210.47	1362.12					2046.33	2209.99	1222.55	2013.85	2020.48	1425.61	1026.33	1163.37					2163.21	1577.38	1368.29	1085.37	1478.89	2984.76	862.61	1313.06					1518.91	2504.01	1207.19	1615.15	1720.53	1739.01	900.93	1269.83
	2892.26	2293.18	1117.29	1239.05	1733.63	2496.48	826.58	913.98					2162.78	2759.85	1991.3	1738.25	1965.26	2031.48	1112.83	1803.49					1852.2	2246.96	956.48	1768.71	1647.18	1059.41	765.47	977.36					1939.96	1917.53	1182.85	1608.63	1881.18	2168.15	898.41	1069.01
	2323.69	2452.54	1307.96	2263.89	1567.65	1811.79	816.57	1214.26					2014.6	2825.82	973.01	1381.63	1641.35	1518.31	500.8	1601.8					1415.33	1165.15	798.94	1938.75	1431.17	2117.4	927.85	1399.18					2215.32	1663.02	587.93	1335.73	1473.08	2349.6	676.43	1035.53
	1341.81	2049.84	1528.42	871.85	1471.46	2148.91	674.14	742.44					2091.28	3615.06	1280.96	876.54	1114.5	1484.51	951.01	872.42					2134.53	1963.4	1265.54	2078.98	1751.69	1935.1	715.76	1022.57					1898.62	1757.8	1146.2	1340.11	1104.57	1361.7	988.11	1195.32
	2581.08	3818.04	650.12	1645.25	1780.62	1866.64	901.33	1556.13					1755.87	2231.71	1241.35	2316.58	1737.81	1246.66	606.4	894.06					1974.43	3579.88	1304.83	1426.79	1757.08	2023.95	803.81	1396.37					1994.86	2312.43	741.22	1275.35	1582.37	1939.32	1093.3	824.4
	1942.56	3080.16	1203.55	1414.75	1627.25	2074.64	511.18	1138.11					2365.24	2868.2	993.84	1277.95	1511.67	1431.64	1019.73	1183.45					1949.34	3070.35	1086.16	2175.62	1486.07	1828.86	863.46	981.24					2156.62	2085.58	1380.46	1850.94	846.06	2089.72	770.54	660.52
	1709.62	2271.23	798.71	2128.49	1700.66	1622.54	1086.65	1164.99					2244.48	1173.49	1596.93	1205.43	1795.89	2179.48	1003.17	1365.25					2739.37	2798.94	1389.65	1571.57	1475.12	1590.46	473.64	1746.03					2044.99	2666.94	998.29	1785.95	1699.68	1691.49	1129.54	1360.17
	1429.85	2687.29	1211.97	1361.46	1688.59	1805.42	1212.41	422.21					1805.91	2630.08	1344.01	2316.79	1523.89	1040.33	841.66	1418.49					1724.02	2158.57	979.02	1776.1	1292.85	1678.74	1016.47	603.15					2469.64	2457.86	990.02	1841.69	1152	1954.76	1048.53	1086.4
	2253.63	1694.92	726.77	1800.49	1674.87	2276.11	777.94	1288.5					2141.86	2549.67	1359.38	2039.14	1226.85	1957.6	497.58	1296.8					2819.47	2353.64	1282.65	1862.46	1316.25	1229.52	1194.73	1182.48					2449.14	3312.63	1225.89	978.84	1653.39	1775.09	847.69	1273.97
	1889.52	1886.06	1148.9	1818.96	1477.43	1938.87	1107.8	1019.97					2359.64	2230.64	1019.1	1613.76	1470.29	1656.88	883.52	833.32					1537.46	3134.56	1130.72	1366	1492.58	1408.28	1032.85	1141.7					2183.64	2761.96	1213.25	1541.31	1637.75	2420.55	924.28	1160.8
	2057.31	2748.52	755.34	1511.21	1840.08	1601.95	747.26	1193.49					2681.18	2678.9	1162.17	2099.49	1495.69	2000.42	707.54	1287.21					1717.09	2256.94	1052.56	1381.8	1874.31	1801.26	991.54	539.69					1609.6	3344.32	854.37	1726.53	1720.65	2547.32	825.72	1316.83
	1273.91	2247.75	1105.66	1382.4	1260.64	2634.24	734	1729.21					1314.65	2241.03	1363.65	1047.8	1717.6	1639.76	623.87	1418.2					1696.77	1400.77	1082.41	1810.85	1164.53	2103.95	740.99	485.22					2459.96	2344.7	748.24	1061.99	1281.63	1942.28	866.54	803.36
	2571.72	2147.04	1541.55	1760.45	1606.78	1900.41	797.26	1055.35					1973.92	2007.02	1150.07	1708.19	1396.54	1899.46	853.65	1534.03					2153.39	2222.1	1004.33	2017.15	1157.79	2034.78	752.86	1262.8					2118.63	1823.63	974.57	1258.54	1517.81	2100.74	591.04	1285.64
	2165.78	2745.33	1473.25	1497.63	1038.82	1769.84	717.35	1031.34					2171.5	2040.08	1372.18	2106.37	1508.72	2563.2	750.57	1365.24					2290.64	1886.72	1307.72	1779.85	1141.15	1540.76	816.31	1829.96					2067.9	2193.6	782.42	1251.87	1678.74	2715.03	923.45	1188.04
	2350.83	1647.11	1164.18	1036.96	1644.95	2162.63	937.98	1562.15					2379.18	2549.48	1043.89	1659.94	1926.43	1747.71	883.43	965.4					2334.09	2221.77	1414.12	1134.04	1311.08	1639.42	756.3	805.79					2340.17	3199.75	990.66	1313.16	1222.28	1880.77	1154.04	1315.09
	1073.27	2454.87	1496.91	1456.52	1728.45	2148.16	853.85	1243.93					1635.03	2761.57	1660.58	1731.97	1742	1774.54	882.79	1624.92					2486.26	2255.04	1367.49	1516.42	846.22	1786.04	837.05	502.2					1654.07	1835.07	1073.32	1317.03	1764.95	1802.01	841.5	682.3
	2517.46	1769.1	1565.85	1929.21	2083.43	1836.74	919.72	1501.16					2533.09	1655.7	1356.77	1609.18	2029.27	1615.33	743.46	1220.59					1924.49	2242.62	1431.36	1375.2	1241.02	2233.17	1030.17	521.66					1756.4	1164.89	951.76	1770.97	1053.47	1636.9	976.7	961.61
	2241.35	1835.64	1673.93	1692.62	1528.42	1658.81	623.8	1074.93					2143.59	2526.57	1573.37	1703.04	1727.72	2198.9	738.93	1032.13					1611.19	1503.22	927.31	1487.57	1256.47	1804.74	884.13	1559.91					2249.37	3288.75	839.65	2142.29	1294.7	1316.62	1054.63	1047.24
	1971.66	2413.97	1548.91	2502.59	1208.96	1831.12	542.58	1485.44					2801.69	1874.41	990.96	1045.45	1437.41	2429.64	596.72	1563.35					1585.62	2420.35	940.85	1526.24	1646.35	1309.98	1234.9	1519.15					2423.5	1816.99	1192.81	1141.82	1423.13	1978.25	1080.14	1114.89
	2534.85	1690.89	865.57	1283.83	1054.9	1379.93	543.77	1627.67					1713.78	1477.41	1091.19	1803.03	1356.31	1593.98	846.19	1458.87					2570.23	1570.86	1062.96	1195.95	1247.15	1983.59	854.88	864.57					2021.45	2233.83	1321.76	1214.98	1419.57	1047.39	1046.99	1120.16
	1414.77	1638.98	1542.07	1717.48	1421.46	1209	490.58	1000.14					2173.78	3213.41	1316.61	1813.04	1244.08	1567.19	893.51	1877.7					2385.41	1859.64	1129.27	1167.13	1229.07	1502.78	1287.36	1118.89					1329.51	3111.38	918.71	1750.81	1327.65	1718.82	1199.78	1249.75
	1924.94	1874.16	544.97	2464.33	1864.2	1421.67	822.87	1521.11					1890.35	2033.75	1572.31	1511.18	1814.7	1856.93	926.09	1361.84					1681.27	1612.11	863.29	1383.46	1332.41	1938.66	1097.32	1090.19					1707.12	2807.84	1302.69	1158.36	1343.2	1187.57	739.71	1034.41
	1844.61	1635.81	1353.55	1924.74	1593.81	2651.93	565.04	1186.19					2641.56	1964.57	1093.26	2102.48	1490.04	1629.16	349.08	1429.2					1781.92	2619.06	952.64	1647.76	1750.69	1855.79	1087.81	1157.02					1289.05	2476.45	1168.72	1333.78	875.44	1541.87	795.63	1066.86
	1625.39	2992.37	1209.77	1926.35	1718.02	1904.91	660.88	1038.1					2230.93	3114.86	1379.85	1441.27	2185.89	1413.69	801.36	1160.41					1947.35	2846.44	1025.61	1499.74	1580.33	2097.88	1058.79	1189.28					1792.88	2712.81	517.26	1037.51	1825.24	1614.31	827.21	1152.35
	2300.58	1617.18	1728.12	1600.57	1665.48	1887.91	638	1366.85					1904.85	2954.83	1005.31	1834.47	1906.08	1603	457.38	1435.8					2419.25	3246.58	957.75	1154.58	1919.24	2741.19	813.28	834.34					2844.49	2252.2	1291.66	1306.07	1331.99	2661.85	1002.64	1302.04
	1499.93	2431.18	1255.63	1220.92	1237.42	1830.9	839.03	2003.36					1943.28	2374.44	886.31	1582.95	1500.97	2162.61	492.67	1988.69					1669.74	2603.41	1224.01	2263.08	1663.93	1712.81	972.81	880.41					2066.44	2159.83	1093.47	1560.57	1134.42	1616.53	718.08	1029.25
	1983.07	1741.12	915.96	1974.96	1428.08	1694.19	970.73	1291.65					2340.2	2062.56	1579.25	1886.46	1639.13	1662.67	543.32	1386.31					1542	2263.65	1271.41	1544.56	1193.47	1672.3	997.05	1392.49					2008.88	2350.02	1003.25	1515.68	1025.36	2360.27	959.41	1256.82
	2324.28	2600.8	1299.29	1912.43	1237.32	1095.3	1162.06	1100.9					1907.42	2961.05	1174.61	1809.33	1867.75	1362.72	695.01	1283.51					1398.85	2172.78	1193.44	1367.96	1228.23	1710.7	582.44	586.93					1917.96	2228.39	1111.35	1022.03	999.16	1432.05	1255.09	1461.74
	2185.33	2196.55	1122.28	1829.19	1524.6	3230.03	1219.62	1323.06					2250.44	2203.57	1129.85	2091.43	2164.97	2384.47	741.43	1699.97					1976.95	2376.22	852.26	1585.37	1347.14	1380.41	801.15	1332.41					1367.51	1714.12	1356.67	1728.75	1200.7	2202.7	988.93	1009.72
	2210.54	3063.51	972.05	1315.13	1813.47	2233.91	568.62	1334.17					1283.97	2457.96	1226.9	2026.77	1844.39	1586.61	504	1620.21					1273.6	1454.23	1226.86	1889.84	1269.68	1376.25	576.49	788.63					2046.17	1784.52	1056.34	853.26	1686.99	2165.26	994.29	1184.79
	1977.49	2501.31	1416.31	1835.61	1955.35	1296.39	690.75	1332.7					2535.81	3018.81	1206.78	1741.64	1423.43	2226.48	1114.57	1281.03					2110.52	2422.19	1049.99	1557.1	1497.35	1826.09	712.11	1167.76					2272.24	1847.99	1341.69	1960.94	1429.17	2232.45	889.4	1276.71
	2357.84	1751.84	1305.26	1467.48	1583.07	1718.45	406.68	1488.94					2036.15	2039.57	1426.82	1189.75	1173.42	2478.06	689.28	1485.43					2178.76	1903.57	1064.61	1174.23	1652.12	1957.54	865.86	670.95					2010.17	2749.4	1330.32	1387.23	1478.76	1949.73	1272.52	1176.58
	1641.19	2710.52	1012.66	1537.89	1404.8	2653.42	859.21	999.78					1914	1821.68	1523.76	1551.18	1777.95	2250.96	498.25	1245.61					2336.8	2250.14	1428.09	1258.78	1882.46	1977.58	1187.69	1461.32					1346.44	2305.93	1435.23	1489.67	1747.71	2614.29	918.84	1009.64
	1843.21	2031.2	825.52	1649.23	1689.14	1988.77	950.46	1038.39					1489.23	3099.59	1749.22	1818.53	1371.35	2164.4	778.06	1073.21					2081.23	2926.32	886.54	2083.08	1409.7	1694.38	1124	789.25					1856.09	1511.92	884.01	1596.66	1084.37	1907.91	809.3	1258.94
	2318.41	1816.62	1218.87	947.37	1415.02	2019.96	681.69	1020.75					2248.76	2637.5	1050.37	1221.15	1844.24	1640.85	888.28	1019.71					1772.44	2129.93	905.76	1338.34	1263.8	1997.84	1104.87	901.63					2050.74	2588.66	1180.76	1565.43	1749.22	1503.67	1113.94	1514.71
	1968.51	2038.08	761.45	1945.38	1272.68	2387.01	707.32	994.03					1937.4	1628.56	1431.99	2478.3	1679.67	2075.11	1135.66	1592.3					1860.21	2532.37	1285.82	1454.85	1426.77	2166.43	725.4	653.61					1340.06	1772.5	667.62	1975.2	1427.77	1300.22	1194.87	1412
	2017.84	2204.93	1333.28	2056.88	1609.22	1880.17	1121.02	1319.7					2003.57	2752.1	1281.92	1482.19	1797.06	2178.7	867.59	1715.19					1668.97	2899	1135.82	1515.11	1176.63	2339.21	901.46	988.84					2073.49	1888.45	1240.91	1573.83	1866.55	1520.84	1154.77	1201.14
	1881.54	2838.44	1486.2	2190.97	1846.15	2595.95	661.37	1407.79					1311.15	2626.77	1533.6	1794.38	1702.9	1832.79	579.45	1688.89					1879.78	2120.17	843.47	1628.18	1247.55	1090.54	1251.36	1408.42					2305.86	2654.37	1304.08	1336.95	1339.33	1348.88	1218.04	1357.21
	2020	2104.62	1292.77	1219.25	1818.81	2124.66	553.75	1543.57					1722.99	2227.29	815.95	1917.12	1543.62	2084.19	908.73	1265.67					1977.23	2759.21	956.05	1959.72	1077.74	1316.66	730.48	1411.82					1651.02	2062.38	827.68	1304.61	1228.47	2127.43	1079.86	1130.7
	1615.96	2744.74	1042.36	1675.76	1770.06	2129.15	997.65	1364.74					2313.92	2623.73	829.73	1279.16	1336.76	2384.17	998.24	1183.96					2030.97	2908.86	1433.61	1355.07	1382.09	1658.77	496.56	881.67					2668.77	2735.29	1140.86	1292.93	1142	1284.68	619.68	771.04
	1809.74	3130.52	1343.63	1601.03	2230.04	1509.36	819.34	1338.32					1793.47	3385.4	1590.95	1316.45	1520.22	1709.02	633.96	1620.41					1408.36	2390.18	1168.05	1467.03	1539.82	1491.08	1013.68	1015.44					2332.51	2243.52	1023.47	2025.81	1355.57	1527.1	909.94	1045.55
	1567.47	2578.21	1351.42	1866.96	2238	2412.77	1343.33	950.36					2095.11	1100.8	991.23	2115.68	1604.98	1777.73	675.4	991.47					1823.17	2448.12	972.79	1170.27	1130.19	2102.96	743.37	763.31					2309.09	2060.23	1038.11	1235.34	821.7	1199.12	885.93	983.39
	2217.6	1903.41	1188.5	1415.65	1337.23	1652.88	992.06	1271.87					1567.69	2594.26	1140.5	1905.58	1677.32	1630.47	958.77	998.43					1196.27	1954.56	1366.68	1445.29	1361.79	1217.6	1376.6	846.29					2095.09	1343.34	840.31	1166.36	1482.79	2216.17	804.51	1288.75
	2252	2505.98	1837.37	1307.73	1706.22	1926.4	805.98	1470.65					1744.09	1875.24	1619.55	1312.08	1730.88	2204.4	731.47	1391.26					1728.34	2021.18	1309.98	1374.96	1336.97	2112.13	586.83	343.96					1501.59	1586.9	1391.2	998.6	1522.79	1855.89	1073.85	997.92
	1860.75	2224.52	1433.82	2031.44	1116.63	2124.6	998.33	1008.18					2555.55	1927.95	1258.79	1458.66	1823.12	1922.16	638.23	1291.07					2401.89	2224.04	1095	1257.19	1490.73	2437.32	459.01	1238.8					1745.05	2594.36	973.34	1557.76	1290.31	2145.37	857.12	847.17
	1423.07	3097.4	441.76	2255.14	1593.12	2310.23	956.6	1321.58					1237.21	2885.96	1683.58	1334.52	1695.78	2076.82	691.41	1632.57					2420.81	2946.27	1111.82	1487.14	1215.36	1683.36	956.29	1298.85					1932.48	2323.37	1418.52	1747.99	1427.25	2320.74	907.7	1100.61
	1931.94	2747.13	1224.99	2019.97	1736.01	2175.34	766.14	1737.71					1281.69	2372.46	1196.09	1672.6	1608.91	1895.44	638.64	1167.02					1793.92	2461.58	1331.97	1862.12	1065.06	1945.15	865.73	1150.56					2176.05	2111.53	1007.56	1086.91	1056.24	1940.5	875.5	1085.22
	1570.87	2699.44	707.5	1789.67	1698.62	2150.01	1075.41	1521.87					1708.94	2233.45	2005.3	1265.77	2555.07	2359.42	899.55	1100.29					1046.4	2580.54	1405.42	1456.66	1427.5	1873.52	890.36	1559.35					1941.18	2307.12	1174.17	1359.74	1563.18	2085.39	1134.51	1219.87
	2173.79	3002.98	1341.22	778.86	1228.44	2570.48	1081.48	1412.38					2445.38	2599.38	1186.71	2259.75	1975.43	2228.57	666.96	1282.71					1566.21	2058.91	708.85	2081.5	1329.13	1308.2	825.55	961.52					1976.76	2210.09	1448.19	1905.64	1649.15	933.99	956.8	1346.31
	2568.26	2862.31	960.92	1057.9	1621.58	1415.61	658.79	1077.29					2681.65	2120.88	835.32	1726.62	1539.35	1655.6	939.22	1458.48					2281.97	1840.62	1047.2	1144.3	1650.73	2458.58	478.14	1065.32					2514.34	2878.03	1052.19	1246.86	1738.96	1469.99	741.53	1140.33
	1091.45	3494.43	789.18	1755.51	1921.76	2095.06	393.25	902.71					1779.7	2281.23	1545.96	1518.33	1623.3	1814.77	1213.89	808.87					1777.29	3184.31	1353.09	1225.93	1207.25	1732.49	516.44	1090.26					2225.74	2426.3	1287.91	1230.5	1741.94	2061.88	872.2	788.89
	2319.3	1267.82	1312.46	1513.12	1485.29	2303.85	827.43	1640.3					2252.92	2143.12	806.72	1450.33	1600.25	1764.58	541.19	1172.51					1728.34	2456.42	926.07	1315.04	1802.44	2207.46	1058.89	943.87					1527	1665.47	1061.27	1144.42	1573	2508.55	854.09	1237.76
	1868.44	2451.19	1225.41	1217.71	1776.99	2891.4	815.28	1746.91					1910.47	2916.22	1686.89	1479.65	1556.32	1876.65	761.28	1551.61					2711.83	1196.25	965.69	1280.64	1822.11	1849.5	989.1	747.97					1814.92	2388.1	1597.8	1096.71	1518.64	1710.03	835.49	1296.4
	2111.77	2091.98	1068.93	2226.73	1669.54	1683.07	611.37	857.36					1743.56	2377.59	997.45	1950.07	1196.42	2686.96	847.22	1303.45					2481.86	1909.26	1228.19	1270.95	1547.58	1855.42	996.33	886.77					2033.74	2265.79	994.8	1408.03	1528.01	1515.94	956.34	1108.19
	1606.54	3045.68	1181.88	1658.29	2412.5	2019.06	840.7	1258.92					1735.25	2556.94	1737.72	1471.73	1582.34	2125.07	1048.29	1180.52					2086.16	1911.77	1041.78	1838.31	1903.31	1610.32	800	596.27					2414.58	1789.07	1001.73	1615.29	1339.31	2166.04	654.45	1403.75
	1801.5	2399.79	1376.45	2161.35	1696.63	2075.4	1096.49	1052.13					2194.9	2434.62	1504.89	2073.53	1510.74	1498.7	781.38	1699.45					2226.41	2317.15	1074.99	1149.43	1646.36	1910.65	753.04	492.81					1840.76	2472.03	1288.59	1049.32	1672.13	1905.09	887.72	493.89
	1400.28	2711.1	1336.91	1515.66	1719.63	1906.55	535.75	1792.03					1868.02	2572.01	1011.83	674.43	1739.83	1569.88	728.92	1288.3					2017.39	1775.57	1024.94	2071.92	1702.67	2097.58	739.51	1781.42					2629.07	2041.95	948.09	1562.5	1325.94	2276.03	994.78	1039.89
	2355.41	1699.03	1505.16	1909.95	1646.87	2381.55	993.62	637.04					2145.61	1875.77	1434.25	1680.64	1106.3	1793.42	750.46	1064.6					1293.04	2623.79	1015.36	1314.88	1311.36	1436.92	1037.74	1176.36					2049.6	1993.25	1096.34	1777.4	1164.69	1822.15	881.53	1268.31
	2548.95	2978.28	969.8	1429.27	1939.65	974.26	742.67	948.11					1723.44	1565.6	1095.09	2166.17	1607.35	2168.04	1355.57	1240.09					1427.64	2120.5	1150.33	1179.45	1654.45	1966.69	853.69	620.48					1485.36	2734.93	763.8	1104.92	1665.68	2633.97	735.74	1285.22
	1529	2641.39	1405.97	1874	1480.18	811.48	852.77	1657.85					1536.65	2074.93	1454.95	2176.22	1249.54	2476.25	1118.32	1024.34					1873.27	2224.01	854.47	1698.58	853.42	1940.24	554.35	1151.34					1790.67	1698.47	1005.42	1689.12	1259.28	1587.22	1072.96	1328.07
	1944.04	3064.99	1298.7	2392.67	1794.52	1814.49	720.11	1506.89					1255.6	1895.43	977.99	1245.28	1680.34	2678.16	884.66	1619.48					1666.68	1518.34	1160.22	1281.81	1263.9	2238.44	1243.05	890.74					1418.14	3051.36	1280.7	1903.3	1381.19	1106.46	790.82	785.7
	2658.76	2858.78	998.72	1475.69	1558.87	2430.64	805.76	1212.49					2015.47	2763.65	1369.67	1256.04	2003.38	1958.78	548.13	1421.51					2038.64	1762.32	1228.49	1501.02	1290.67	1465	688.25	1343.06					1682.14	2784.22	983.58	1159.57	1568.64	1557.06	1055.68	1156.62
	2025	2377.74	1351.1	1657.06	1001.77	2243.05	758.34	1186.56					1144.06	2234.85	906.94	1447.22	2673.84	1731.21	1280.52	1077.05					1973.11	1782.45	1271.39	1274.06	1292.85	1807.51	895.66	1322.72					1517	3261.34	1271.53	1234.61	1538.42	1769.6	796.86	683.74
	2384.03	2810.84	1532.44	1318.44	1754.41	2239.58	515.94	1313.93					2423.91	1821.33	644.13	1906.85	1960.24	2264.65	655.73	1381.36					2039.04	2720.1	1014.97	1431.19	1849.29	2034.68	1220.17	1276.57					1473.37	1839.47	1128.92	1816.66	1342.66	1508.05	1075.87	961.59
	1766.52	2701.64	1234.99	1679.7	1238.84	2317.77	822.1	1579.62					1897.55	2619.18	692.36	1717.65	1131.11	2268.95	1135.5	1428.05					1768.4	2335.97	1054.97	1598.73	1271.69	2374.13	756.06	1194.31					2060.58	2582.37	1103.64	2007.52	1478.22	840.09	922.37	669.63
	2527.16	2626.29	1262.03	1731.88	1726.68	2411.14	723.43	1128.11					1911.4	1692.96	1510.34	1354.36	1263.71	2133.87	415.19	1519.76					1752.52	1425.06	1152.89	1318.65	843.06	2092.91	476.2	827.1					2647.96	2094.22	1317.74	1247.32	1424.36	2196.77	984.83	1322.92
	1781.84	1661.74	1209.98	1685.96	1862.47	2115	179.95	1305.43					1137.13	2497.4	998.59	1559.85	1547.2	2460.91	1119.57	681.75					2579.91	2873.89	895.63	1498.61	855.84	1344.03	854.16	855.71					1544.35	2200.64	1118.45	1794.9	1896.21	1385.04	1189.7	1029.21
	1619.01	2396.78	1906.87	1131.56	1545.77	1396.36	965.99	1319.95					1875.02	2405.22	1120.92	1614.68	1756.9	2285.37	859.44	1893.58					2208.41	2495.37	1328.97	1144.2	1173.64	1373.61	661.14	913.04					2337.27	2163.38	1158.48	1542.92	819.68	1736.87	941.18	1432.62
	1212.35	2207.26	1017.25	1351.64	1541.36	2774.47	745.22	848.6					1753.05	2561.71	525.65	1645.63	1812.55	1942.39	466.39	1333.82					1684.22	2129.32	1404.61	1386.11	1444.16	1484.86	1306.98	1181.1					1724.7	2616.64	965.05	1167.09	854.06	2391.27	941.08	1328.81
	2015.47	2447.23	929.24	1515.12	1688.97	1227.15	1055.98	1182.78					1988.44	1716.24	868.63	1508.39	1577.03	2171.18	998.54	1060.32					1971.19	1972.49	1140.16	1627.77	1830.55	2259.34	859.89	558.85					2088.03	1999.55	869.63	1391.07	1407.27	1183.52	782.61	1170.85
	1697.19	2528.24	961.42	1146.29	1777.39	1466.93	753.11	1240.63					2453.63	2446.07	818.43	1794.76	769.86	1314.79	447.82	964.88					1907.64	2479.55	1103.51	1200.31	1086.2	1780.66	403.33	392.86					2262.14	2384.75	1238.02	1146.39	980.55	1593.19	855.34	1412.5
	1658.74	2220.72	1414.71	976.28	1587.66	2063.22	627.47	1457.33					2220.91	2323.83	1087.01	1706.2	1950.21	1730.54	771.45	1162.84					1922.89	3085.9	1156.42	1525.28	1474.14	1447.69	805.8	878.8					2379.89	2036.83	1094.72	1155.67	1658.6	1656.7	826.24	929.73
	1906.21	2957.3	1383.28	2211.41	1395.8	1848.66	967.47	1927.03					2329.94	1743.3	1224.05	1125.73	1648.99	2554.08	484.19	387.71					1383.21	2787.53	1110.85	1571.84	1211.69	1379.7	879.92	1019.74					1890.28	1514.03	1372.58	2171.34	1148.25	1455.53	1059.45	1513.5
	2089.32	1776.44	1411.18	1754.34	1483.64	2216.65	703.86	1124.95					1118.23	2752.64	1218.65	1643.87	1500.07	2036.6	906.43	1470.17					1980.72	2539.56	1004.83	1680.02	1025.12	2540.67	1096.67	1189.63					1583.97	1557.38	1045.18	1519.47	1420	1812.6	1182.22	826.39
	1216.36	2605.36	958.14	2272.19	1858.8	1336.69	680.11	1306.25					2410.82	2005.76	1391.04	1742.37	1471.46	1719.05	710.9	1470.98					1973.23	2214.95	1323.03	1557.47	1495.3	1730.48	756.45	1371.32					1725.91	2490.01	1065.74	765.4	1698.15	1962.67	732.5	1072.23
	2493.75	2285.08	1178.6	1740.67	1953.98	1686.19	824.86	1155.5					2317.36	3334.13	1125.83	2067.68	1954.59	2100.51	502.62	1471.37					1371.26	2714.67	1172.25	1825.42	1547.51	2110.58	976.3	920.64					2164.21	2600.74	1079.71	1106.19	1747.55	2896.93	1100.11	1028.45
	2116.85	1865.71	894.07	1944.59	1489.86	1414.93	964.26	1063.58					2294.27	1760	644.52	1266.41	2122.27	1925.52	701.83	1203.3					1733.4	2843.87	996.77	1588.2	1336.34	2271.35	1144.31	1415.24					1779.77	2665.46	1231.71	1766.27	1477.37	2376.92	1189.09	1229.09
	2496.5	1901.13	1424.68	1785.56	1631.93	2179.1	682.81	1440.72					2542.36	2588.57	1125.54	1969.77	1839.78	1857.76	639.69	1406.99					1881.7	3137.92	1078.03	1351.43	1218.95	1934.89	759.55	1573.07					2188.86	2548.17	967.22	2276.71	1394.47	1862.83	888.72	1263.09
	1948.46	3030.38	1122.55	1520.14	1622.01	1341.85	1128.43	1106.49					1790.96	2017	1156.93	2292.51	970.74	1905.01	759.48	2045.53					1898.91	2630.62	951.55	1632.97	1310	1731.7	1191.11	560.83					2172.64	1732.35	1627.49	1725.51	1599.78	2471.97	621.01	1359.86
	1846.34	3108.61	1545.7	1899.27	1551.2	1754.6	871.44	743.26					2234.06	1008.63	1174.72	1438.34	1795.45	1718.84	1062.18	1480.37					1871.19	1960	1271.41	1526.25	1665.49	2553.89	1394.33	889.79					1629.92	2458.9	1092.44	1296.42	2045.86	1661.25	1489.77	1713.03
	2081.14	2315.84	866.16	1039.17	1690.46	2044.93	663.12	1847.95					1686.32	2938.66	1374.45	2055.21	1634.3	1739.1	954.78	1223.71					2442.66	2499.6	1274.63	1665.82	1406.56	2141.78	803.51	1043.93					1948.65	2777.13	1175.53	1201.23	1196.22	2555.7	1094.72	554.04
	1384.48	1499.04	719.75	2613.82	1388.19	1930.86	764.87	1607					1916.36	2493.16	1057.22	1606.98	1571.52	2368.98	804.71	1182.02					2136.04	2043.61	1071.26	1890.48	1196.57	2372.81	566.9	575.97					2678.36	2530.28	487.53	1661.66	1905.1	1859.62	848.21	1023.19
	1868.33	2855.6	1474.76	1366.42	2030.91	2319.17	661.07	1005.64					1875.83	1946.86	917.64	1706.94	1253.8	1605.11	907.63	946.4					1017.97	1759.11	1140.87	1433.15	1256.95	2100.8	1109.46	979.33					1771.09	2330.02	960.15	886.47	1388.39	1351.87	764.32	792.99
	1613.28	2460.92	1144.38	1795.01	1426.63	2758.19	983.11	1350.45					2631.18	1812.29	888.05	1176.99	1262.79	1821.07	599.8	1120.36					1483.68	2283.77	682.32	1336.68	1165.75	1886.2	1043.9	1474.68					1687.93	1972.04	1100.81	1388.88	1477.81	1549.22	937.95	1043.52
	2230.37	1880.29	1033.89	1329.99	1592.82	2120.32	719.26	785.21					1884.02	1505.74	982.99	2345.77	1496.18	2091.2	585.48	1628.96					2730.15	2280.28	989.55	1841.27	846.33	1827.48	869.2	896.99					2034.12	2693.34	1268.38	1739.87	1667.63	1573.68	1077.38	993.87
	2428.6	2561.39	1442.38	1860.72	1528.31	2807.66	645.28	1693.11					1863.98	2403.63	1305.07	1040.83	1695.02	2141.05	968.88	1316.91					1096.32	2389.06	1043.76	995.82	1509.63	2337.2	1096	713.32					1934.99	1689.26	1003.39	1870.74	1796.31	1767.27	624.19	1197.73
	1687.8	1598.74	1097.36	1501.51	2395.06	1971.86	843.35	847.86					1815.92	2468.4	1340.14	1547.82	1665.07	1463.03	1043.71	1144.05					2092.15	1683.06	997.26	1771.75	1391.13	1252.12	792.5	960.82					1376.02	2749.87	1484.68	1374.54	1960.11	2336.95	1041.3	1097.64
	2307.25	1585.67	1523.43	2512.01	1406.04	1502.08	984.29	1934.84					1525.27	1852.71	1105.63	1148.9	2088.26	2417.53	935.63	2088.8					2052.18	2282.98	832.08	1406.59	884.26	2148.96	944.19	1555.98					2641.62	2223.62	1226.01	1753.97	1526	2629.65	1009.92	958.81
	2259.52	2695.52	1218.53	1442.84	1608.21	2285.9	782.03	1468.59					1699.67	2060.27	1527.38	1901.78	1552.8	2621.5	576.39	1328.9					2231.87	1926.42	998.06	1176.96	1204.77	1985.46	803.58	858.44					2278.99	2804.3	1070.24	954.59	1524.79	1217.93	888.57	827.03
	1915.35	1974.39	586.6	1336.54	1673.54	1858.02	395.57	1433.54					2207.58	2874.82	1426.56	1630.9	1928.35	1849.56	506.7	1376.39					1843.64	2447.38	1032.33	1914.33	1384.35	2056.73	784.97	981.05					2118.57	1772.74	1253.64	1759.85	926.62	2235.19	1333.09	1310.84
	2564.93	1744.67	1387.07	1970.22	1630.15	1345.93	1225.64	1528.22					2275.9	4225.04	1016.27	2101.89	1401.99	2424.87	816.28	1058.09					1792.57	2079.81	904.88	1746.74	717.43	2516.45	727.89	1353.31					1287.04	2669.07	1047.01	1596.67	1508.47	2346.19	731.31	1269.76
	2275.98	3346.4	1544.09	1603.9	1804.27	1632.36	1063.51	1028.5					2481.73	2497.79	1473.9	1972.23	1585.12	1679.39	1122	1540.36					1804.89	1730.9	669.44	1736.83	1267.78	2037.28	1049.72	946.44					2016.61	2160.26	948.28	1877.55	980.18	2160.08	819.18	1130.9
	1462.7	3219.7	1370.49	1005.07	1763.26	1986.55	841.74	1852.93					2023.17	2013.22	1266.48	1990.13	1325.82	2010.6	994.14	1300.92					1671.78	1453.33	1085.96	1091.97	1292.61	2147.23	1265.94	1285.86					1620.19	1473.12	1221.02	1182.68	1603.45	1920.5	1301.86	1194.16
	1761.95	2534.32	880.26	1860.98	1860.3	2222.49	877.48	1984.68					1710.67	3030.82	965.53	937.85	1525.44	1708.78	801.06	1437.96					2259.3	2642.51	1046.56	1022.73	1298.17	2120.16	848.89	1003.46					1592.54	2345.04	827.59	1262.74	1904.16	2034.27	765.32	813.12
	2064.18	2273.03	1453.57	2375.84	1627.77	2043.88	834.31	1035.2					1222.6	3021.11	1014.2	2047.4	1708.4	2088.57	663.46	1644.35					2205	2035.52	1224.82	1342.73	1573.15	1616.5	805.36	436.02					2121.5	2493.41	1037.35	1916.69	1025.45	1320.32	1079.32	1417.08
	1864.17	2620.4	1178.38	864.93	1773.67	2226.87	661.69	1307.55					2481.35	3008.51	1254.51	1930.49	1667.77	1512.68	1063.39	1122.24					1940.13	1810.12	1115.81	1318.4	1584.74	1604.9	820.39	954.68					2064.33	2076.23	1056.16	909.21	1527.54	1595	939.62	535.8
	2614.53	2835.2	1533.17	1699.62	1810.07	1933.3	603.21	1072.66					1554.46	2323.11	1220.19	1241.46	1665.4	2051.69	1049.73	1558.35					1762.74	1924.12	794.18	1158.21	1178.82	2315.36	922.87	1239.35					1804.36	2677.52	1236.12	1319.54	1534.57	1528.42	1289.38	1014.24
	2557.77	2318.21	1512.23	1741.03	1750.45	1907.62	773.02	792.2					1865.09	2340.37	1160.5	1969.91	1145.52	2218.71	1130.34	1547.93					1691.07	2266.39	1186.31	1730.61	1443.87	1967.62	1255.76	1236.61					1323.5	2076.29	972.91	1712.33	1210.06	1294.55	618.53	1534.95
	2086.86	2010.55	1535.77	2372.8	1817.94	2092.05	751.08	1296.56					1649.18	2565.5	1270.93	1803.27	1698.45	2089.47	935.03	1305.22					2061.31	2704.07	844.45	1433.8	1555.95	1276.7	1078.9	1747.55					1880.69	2773.38	816.12	1311.11	1500.11	1767.54	1162.88	737.33
	1506.52	2759.66	829.81	1042.19	1590.4	2496.75	666.63	1223.04					2507.71	1967.13	1114.62	1699.62	1049.3	1812.24	883.71	1366.42					1401.9	2231.19	1223.89	1339.41	1425	1534.53	818.22	1392.8					1706.04	2552.11	926.58	1295.66	1649.78	1142.36	1002.16	1285.33
	1497.78	2301.03	1565.27	1706.32	1792.94	2733.84	745.14	770.61					2009.98	2675.46	1659.03	2008.02	1380.65	2355.75	635.81	1781.74					2533.22	1690.76	1103.56	1468	1202.44	1495.66	1117.92	1259.62					2357.53	2965.74	1115.64	1300.91	1690.43	2166.04	954.9	1035.64
	1285.08	1821.22	1307.69	1895.42	1512.94	1582.28	635.66	803.7					1836.72	1854.77	1107.56	2041.43	1722	1897.22	1001.64	1088.29					1535.54	1770.07	1088.2	1679.08	1004.03	1996.22	871.25	1192.97					1980.51	1480.43	1179.77	1798.12	1190.12	1900.74	740.41	892.39
	1570.4	2865.31	1074.24	1291.86	1915.28	1373.51	904.58	700.13					2358	3491.92	1208.28	1854.38	2270.56	1828.78	1207.4	878.17					2539.94	2527.25	1331.38	1430.74	1376.78	1541.54	1053.14	1484.93					1893.24	3233.75	1037.6	1142.73	692.68	1676.57	548.77	1344.38
	2163.25	2594.67	1143.8	1371.35	1270.52	2307.86	669.12	1104.45					1857.09	2581.02	1419.8	1833.75	1488.01	1768.34	777.87	875.38					2111.98	3065.64	733.26	1642.33	1841.88	2074.36	827.08	797.67					1434.62	1710.96	1100.92	1494.45	1161.13	1768.34	773.86	1089.84
	2096.83	3299.58	1063.66	1029.36	1595.25	2349.75	1302.07	1440.76					1937.43	2551.93	1175.41	2132.75	2170.44	1753.91	802.61	1440.76					2092.45	2048.28	941.93	1484.42	1413.3	2091.16	991.34	1069.26					1180.48	1896.01	856.54	1516.16	1319.83	1386.37	831.57	1279.7
	2304.78	2539.98	1025.08	1161.51	1409.03	2044.2	1063.75	1652.33					1435.59	2867.04	1846.19	1787.53	1751.8	2169.54	684.44	851.14					1935.98	2377.11	1096.65	1542.12	1426.71	1452.78	799.07	1276.42					1598.52	2300.02	1365.63	1107.62	1246.65	1458.76	512.93	1177.51
	2531.09	3082	961	1260.75	2125.03	2081.53	880.3	1201.59					1302.65	2072.15	942.6	1603.97	1403.05	1856.45	716.55	1322.04					1854.2	2013.15	978.7	1910.04	1306.75	1770.36	530.66	1243.68					1502.49	2856.39	958.51	1146.3	1302.38	1656.81	805.52	1298.38
	2037.64	3154.81	852.92	1842.28	1086.56	2628.64	859.59	1389.72					1921.74	1701.75	1663.75	1710.92	1382.08	1418.55	801.11	1421.32					2528.08	2428.38	1102.07	688.56	1198.42	1939.53	589.87	1181.01					2543.49	2820.82	1399.27	1467.52	1804.47	1398.77	1111.3	841.89
	1261.55	2549.9	972.55	2823.69	2138.49	2313.75	559.43	1726.26					1198.48	2823.38	1071.94	1662.13	1259.37	1864.5	500.1	718.53					1953.59	2367.43	1148.32	1234.39	1458.69	1990.44	430.62	806.57					1196.78	3059.65	1170.36	1419.96	1586.68	2140.39	963.11	1311.55
	2108.6	1090.61	1652.14	1773.48	1377.07	1793.85	520.99	1453.14					2536.09	3089.43	1411.71	1774.67	1793.34	1744.35	702.75	1224					1919.3	2544.92	1285.49	2023.82	1641.35	1607.5	866.52	1078.5					1319.43	3153.16	1154.41	1619.18	1439.16	2485.29	1424.31	924.63
	1564.87	3542.73	417.49	1495.38	1517.24	2371.76	630.32	1371.27					1785.49	1603.35	1311.06	950.14	1454.14	2086.26	1046.96	1316.77					2446.26	2493.52	1204.99	1673.71	1474.72	1847.33	1124.73	873.27					2518.88	1969.71	891.67	1172	1575.96	2414.62	867.75	585.05
	1630.08	1252.26	1295.75	1198.27	1638.77	2172.26	885.26	1113.98					2238.97	1816.58	1111.21	2122.28	1488.81	1662.25	706.29	1290.79					1824.36	1851.63	1010.91	1495.99	1344.37	2025.72	1033.6	1069.69					1342.79	2504.65	1175.82	2201.28	918.45	2157.82	1105.43	967.83
	1839.71	1948.87	1352.97	2264.86	1187.89	2113.27	266.51	1454.79					1579.84	3294.73	1132.91	1584.03	1738.93	1447.43	664.79	792.94					2024.03	2815.26	968.86	1870.01	2097.39	1708.5	764.56	1273.98					1680.5	2634.47	1119.66	1716.85	1667.23	1874.81	624.33	1040.75
	2361.84	3070.74	714.31	1832.98	1709.65	2393.4	806.99	1794.2					1562.71	2424.55	418.42	2199.35	2126.79	1919.19	728.65	979.65					1894.92	2537.52	997.09	1810.64	1469.72	2026.29	1207.87	884.99					2461.82	2117.84	1397.74	1809.37	1318.25	1277.68	977.29	1055.64
	1859.72	2612.17	945.01	1122.4	2113.62	1898.93	670.16	724.04					1731.87	3064.77	1439.4	1617.84	1079.81	1029.39	554.19	1166.54					2109.92	2729.26	1103.12	1388.04	1540.08	1933.68	799.52	1436.7					1995.5	2512.12	940.07	1679.27	1665.79	1810.6	1114.96	1293.01
	1917.49	2725.86	1365.49	2237.03	1620.59	2063.5	834.37	1353.14					2752.67	3085.95	854.78	1586.78	2024.07	2086.02	774.83	1556.34					2130.5	2084.79	924.82	1270.67	1679.55	2320.64	1065.13	1639.41					1863.76	2070.5	850.76	1810.71	2096.85	2339.11	765.81	890.51
	1454.16	1807.93	1577.55	2176.55	1384.76	3029.38	976.25	1640.27					2554.27	2730.08	1062.99	1656.27	1625.07	2563.17	1168.78	1271.06					2110.02	2911.89	1041.41	1651.29	1381.8	1844.26	861.2	1215.35					2376.87	2379.68	1198.32	2232.6	1866.19	2232.83	861.17	1049.83
	1011.06	2433.14	1522.47	1466.02	1597.8	2030.94	732.86	1681.22					1772.33	2628.63	1024.22	1055.57	1830.09	2363.71	873.99	812.74					2689.61	2010.08	916.58	1030.69	1570.85	2263.42	888.02	1273.65					1899.02	1909.88	765.1	1447.32	1489.74	2453.93	940.14	825.57
	1774.78	2357.94	1153.63	2199.37	1138.42	1582.85	1283.06	1185.46					2247.45	2552.71	1101.55	2278.7	1941.23	2157.75	901.38	969.83					1282.56	2007.24	1092.22	981.25	1213.27	1743.51	850.35	759.66					1646.04	2056.96	1173.85	1583.01	1366.41	2094.25	886.66	787.76
	1802.7	3078.12	1583.91	1726.16	1458.06	1675.38	741.76	1463.46					2290.81	2555.16	943.71	1899.3	1201.12	1736.16	1058.82	1175.88					1005.41	2200.69	1209.56	1266.42	1043.23	2051.48	894.12	1054.41					2118.21	2174.43	1040.64	1814.44	1806.38	1269.04	918.34	1416.59
	1411.41	2630.8	1079.01	1632.84	1545.11	2550.43	565.68	1044.99					2286.61	1902.97	1668.08	1599.69	1445.19	1699.36	713.88	1456.19					2369.6	2059.22	934.72	1714.18	1025.55	1732.43	1142.71	1323.31					1693.05	1875.79	1023.04	1202.66	1178.39	2545.8	803.51	1427.7
	2456.64	2286.69	999.77	1566.01	1467.92	2377.25	890.68	1186.55					1860.19	2038.83	1197.64	783.22	1655.9	2129.65	860.56	1163.23					2013.5	1888.93	807.28	2063.05	1315.55	1914.27	838.39	1449.74					1995.58	1872.67	878.07	1570.84	1685.08	1429.02	607.68	1040.63
	1527.35	2738.07	1041.36	2123.89	1898.73	1784.02	1138.62	1517.92					2602.1	2279.5	229.4	1615.97	1979.43	1800.8	735.08	1317.91					1404.5	2837.54	1144.26	2100.1	1478.14	2547.94	1075.44	1296.18					1763.29	1923.04	916.76	1633.34	1514.24	1996.88	652.4	1239.08
	2198.58	1995.44	857.31	1694.53	1447.11	1857.05	488.75	1140.79					2378.35	1618.9	1405.28	1406.06	1482.16	1652.51	763.81	1456.01					1756.23	2179.13	1165.13	1384.11	1194.3	1188.06	596.22	930.82					1586.65	3370.51	1328.45	1706.27	1162.89	1322.88	1091.58	856.6
	2268.28	1791.07	683.16	1903.43	1635.8	1660.23	911.09	933.05					2323.52	2542.74	1277.94	1941.84	1018.86	1654.9	307.52	1161					1954.49	1622.12	1542.8	1597.73	936.47	1575.28	1249.68	947.9					1676.22	3417.13	1068.24	1486.31	1347.08	2041.71	1097.82	1018.75
	2141.14	2040.4	1027.19	1998.44	1603.57	2050.45	835.84	1567.29					1360.6	2416.11	785.81	1213.91	1319.2	1534.33	698.02	1094.24					2256.41	2903.65	1149.94	1232.39	1009.11	2362.61	885.14	1340.67					1685.11	1834.69	874.61	1708.87	1865.71	2011.74	738.68	1168.9
	2002.5	2518.71	1088.26	1410.64	1147.55	1815.74	707.03	1600.9					2328.33	2477.55	1537.43	1697.97	1604.75	2300.35	1104.81	1877.06					1255.88	2872.71	912.18	1620.26	1459.17	1425.91	760.28	1777.64					1795.82	1892.22	1113.65	1551.41	1185.86	1681.89	1172.86	689.91
	2278.33	2279.75	1093.82	1409.13	1285.73	2167.1	763.2	1087.54					1673.5	2749.52	943.24	830.76	1223.08	1860.23	903.41	1799.19					2315.12	2709.98	1274.16	1113.08	1415.39	2078.09	857.28	1617.88					1640.64	2244.73	1126.76	1636.41	1698.14	2014.7	883.29	1386.16
	822.59	1961.64	1375.87	1436.51	1419.58	1547.3	999.37	1421.03					2247.08	2469.73	337.37	1297.67	1224.33	1253.47	823.19	1305.35					2182.69	2354.24	1113.15	1205.67	1742.01	2208.01	436.58	1335.47					1626.25	2659.08	1148.24	1307.82	1280.95	1040.05	953.37	1586.65
	1995.17	2192.86	1284.38	1512.94	1740.24	1535.09	699.95	1370.41					2174.39	2965.94	1430.36	2397.81	1703.51	1320.94	544.16	1144.03					1920.61	2736.29	1124.5	1661.57	1111.64	2248.45	1273.76	1121.18					2002.84	3143.61	1110.67	1509.17	1015.23	1961.51	1155.64	728.81
	1816.18	1919.39	1018.05	930.97	1322.65	1585.26	782.24	1812.11					1720.38	2381.99	1386.05	1808.58	1335.18	2121.9	254.6	1247.54					1292.09	2065.89	1397.59	1414	1635.62	2055.2	1223.61	1313.64					2258.88	2650.39	1151.59	1587.28	1858.51	2070.37	912.9	1359.91
	2485.45	1610.65	1194.71	1483.94	1558.69	1966.38	788.06	1131.22					2504.95	2739.93	1321.54	1426.99	1168.58	2758.44	822.5	1561.24					1998.31	2549.5	854.52	1508.08	1776.88	2029.99	741.04	1173.59					2174.89	2361.55	1180.07	1387.39	1209.14	2355.23	1186.67	1068.09
	1959	2061.29	770.27	1432.66	1622.69	1569.42	977.93	1821.9					2162.11	2652.94	1111.37	1532.3	1705.68	1397.97	577.31	1870.71					1803.36	1729.03	878.63	1682.56	1110.8	1737.89	1265.62	1557.09					1737.77	2978.88	1258.8	1295.28	1530.74	1887.17	1007.66	1617.43
	1796.84	2886.09	1164.17	1600.85	1628.91	2003.23	523.23	1144.62					1858.95	3507.57	941.01	1961.13	1549.11	1547.8	509.97	1277.29					2333.67	2509.78	928.26	1099.62	1283.69	2104.25	764.18	1263.59					1863.34	2357.02	1018.85	1474.6	1160.89	2258.27	879.22	2035.39
	2365.32	3210.93	1552.69	1704.3	1363.35	2307.05	765.51	1017.2					2060.02	2173.78	1322.37	2322.1	1173.79	1926.92	949.4	1108.82					1976.06	1967.63	1362.65	2218.13	1098.12	1917.68	1031.3	1532.04					1169.06	2771.53	1223.67	1702.85	1399.13	1728.99	1174.3	580.27
	1599.09	2071	898.22	2156.35	1761.58	2191.89	636.35	1365.41					1653.68	2305.75	1365.81	2161.61	1170.06	1767.7	774.42	1320.13					2382.79	2109.67	1128.83	1637.95	1842.72	2849.7	698.52	1025.41					2064.95	2822.45	939.96	2186.06	1406.88	1297.1	728.39	1467.97
	1587.51	2470.78	1022.35	1377.7	1799	1597.79	783.28	1134.05					1529.21	1883.61	1765.69	2194.75	2098.5	1651.22	644.49	1221.24					1669.7	2559.61	1190.06	1341.6	2167.18	1756.75	829.69	817.43					1709.43	2932.77	1397.67	1825.7	750.18	2577.3	1126.82	895.52
	1637.89	1998.96	1087.42	1901.4	1499.93	1130.54	852.92	1201.2					1289.48	2059.5	1390.3	1811.75	930.28	2028.6	312.18	1388.57					2068.23	2081.98	1157.66	1596.51	1847.28	1597.57	624.33	866.4					1820.68	2438.26	850.94	2004.36	1111.64	2646.92	468.51	1753.72
	2320.58	1726.47	1023.96	1894.6	1659.72	2128.75	1048.86	1327.94					2438.36	2618	1116.79	1937.35	1724.78	1664.68	702.61	1216.26					1252.06	1101.18	1217.12	938.02	908.82	2092.45	1239.92	960.82					1378.25	1336.51	1100.37	1835.81	1306.27	1616.95	951.34	1425.84
	1479.59	2982.45	1264.82	1584.68	2363.37	1554.79	495.68	913.15					2301.73	3053.48	1459.68	1685.8	1705.09	2264.69	812.26	1583.29					2038.19	2614.28	1340.3	1538.45	1621.04	2305.01	1191.37	1265.88					1884.66	2167.94	1051.81	1528.07	1327.45	1542.84	1022.4	1299.37
	1773.23	2916.09	1619.78	1722.43	1445.92	1718.78	927.74	881.54					1844.12	3184.29	968.69	1924.43	1385.2	1791.6	724.43	1239.22					1993.09	2085.49	845.55	937.86	1027.06	1759.7	1040.77	1229.58					1722.62	2668.95	1128.66	1215.38	1386.19	1535.23	1247.08	1199.55
	2233.1	2207.47	1209.26	1702.76	1561.86	1534.86	900.83	1596.02					1990.24	2731.09	1114.64	1746.8	1887.16	2363.26	1127.3	805.39					2679.93	3016.03	1327.17	1678.59	1490.08	1818.26	1163.73	1334.83					1481.34	2578.59	750.97	1627.67	1122.24	1764.88	572.22	1396.22
	1979.74	2585.39	1665.63	833.5	2038.42	1851.28	756.35	740.74					1735.6	2685.06	1385.2	1877.14	1790.04	2993.59	465.47	1736.7					1516.89	2419.02	911.41	783.53	1140.74	1662.97	1091.38	1037.8					1855.98	2402.93	1484.92	1549.42	1536.18	2062.01	828.02	1069.43
	1951.53	2075.47	1389.69	2036.48	1649.77	2124.25	588.79	1478.47					935.22	2991.94	1302.12	2270.11	1348.87	1884.02	873.96	1615.74					1965.04	2570.25	1118.34	1139.67	1503.07	2501.71	791.62	417.57					1474.51	2605.63	1199.24	1640.07	1762.58	2034.37	983.6	922.88
	1734.5	2784.61	451.65	921.6	1310.95	1686.4	1129.36	994.21					1948.51	3384.84	1457.84	1614.2	1513.49	1958.91	703.42	1742.4					2155.66	2479.88	1238.11	1196.82	1161.78	2054.36	675.47	861.62					2153.56	2139.31	1231.24	1178.98	1752.28	1760.42	1148.86	1115.95
	1986.39	1803.58	1336.28	1712.32	1467.31	2400	903.91	1473.5					1012.3	1645.41	1320.21	1677.34	1255.84	1773.88	511.81	1118.47					2248.74	3224.89	1087.95	1489.97	1188.1	2170.13	801.14	943.09					1406.94	2806.21	1163.99	2010.76	1826.11	1697.44	1214.06	1060.84
	2338.55	2821.77	1143.13	1246.31	2122.93	1881.65	844.14	1586.47					1254.76	3060.77	1201.36	1006.84	1482.79	2297.15	1330.82	1117.16					2247.3	1516.25	1069.41	2106.08	1488.92	1789.26	1244.98	856.38					1204.55	2692.1	941.73	1043.39	1465.15	1666.24	489.95	1074.15
	2349.7	1635.38	768.68	2074.84	1591.78	2053.52	1519.68	1000.39					1879.18	1460.12	810.59	1866.39	1528.37	1418.56	681.22	1321.31					1825.14	2173.27	899.35	1363.77	1661.7	1911.97	643.92	1340.06					2519	2120.24	1044.78	1832.61	1175.5	2248.83	797.54	811.71
	2323.87	2707.37	693.03	2053.32	1751.71	1819.03	796	1064.76					1936.84	2443.4	1159.36	1690.33	1756.32	2612.33	777.99	1301.82					1985.25	2536.7	941.3	1806.86	1568.2	1721.82	1082.1	1536.33					2104.19	2665.89	1411.79	1417.08	1436.89	1545.61	829.02	1127.86
	1879.52	1537.2	1261.59	1717.01	1185.65	2841.28	895.64	1041.65					1178.73	2232.81	1272.07	1499.56	1813.4	1421.16	925.58	1189.62					1488.96	2473.18	1072.24	1661.41	1229.83	2194.79	919.73	613.81					2112.87	1437.3	1273.4	1853.71	1666.18	1779.13	1176.83	1716.37
	1587.32	2355.28	1808.06	1906.69	1733.03	2369.29	1007.7	1106.96					1899.09	2860.69	1084.19	1889.98	1179.27	1874.87	572.48	1166.26					2322.45	1599.09	1463.83	1813.08	1832.67	1525.13	946.01	1442.89					2188.52	2606.24	1022.14	1198.57	1063.51	1813.96	456.71	1173.54
	2038.37	2371.97	1136.78	1466.57	1612.18	1416.53	369.61	1706.68					2403.43	2541.75	820.5	1312.16	1789.94	1302.74	674.91	1430.96					1897.62	2635.59	1324.77	1517.58	1424.01	2316.7	764.82	1003.84					2164.77	2073.67	1066.81	1205.3	1580.9	1381.54	1055.13	1177.68
	1741.47	2291.37	1155.88	1877.45	2386.32	1952.93	699.68	1422.75					1873.31	2665.99	853.69	1359.11	2277.2	2520.37	931.91	1736.15					2228.29	3578.85	1238.03	1725.77	1411.13	1969.71	681.88	521.89					2206.75	1821.95	1455.19	1132.18	1803.21	1506.25	1022.44	723.02
	1374.39	1624.02	1240.35	2134.26	1405.22	1454.32	695.07	1418.55					1326.5	1939.22	755.42	1524.81	1538.75	2156.25	699.56	897.77					2129.06	2336.84	1064.95	1485.44	1437.17	1960.5	1039.81	1029.37					2093.21	2079.21	1021.39	1591.4	1517.45	1707.67	1062.85	1331.84
	2252.84	3239.76	1046.66	1558.31	1716.34	2165.57	542.05	1180.38					2348.44	2794.81	990.71	1065.89	1187.12	2315.02	1046.7	971.68					2157.85	1854.52	1365.56	1506.76	1484.11	2239.26	647.98	1378.68					2090.03	2770.63	1452.34	1960.79	1581.16	1907.34	782.49	1246.55
	2078.11	3179.74	1140.36	2115.64	1508.76	1915.39	778.74	1138.03					2199.45	1343.27	1900.76	1463.01	1931.6	1507.28	449.37	662.88					2511.67	1449.18	1047.31	1756.07	1288.47	2518.06	918.76	1458.89					2588.87	3093.09	805.6	1107.6	1497.6	1805.61	891.33	862.82
	2323.12	2733.68	1350.15	1876.25	1133.59	2234.45	1244.86	1556.96					2212.05	3154.96	1210.75	1564.14	1562.08	1885.56	1104.61	1389.53					2500.03	1588.5	1165.19	1352.17	1324.96	1506.65	810.06	344.33					1444.44	2436.71	1023.03	1741.77	1425.24	1938.62	732.23	1432.03
	1534.66	1955.8	613.66	2052.95	1679.49	1715.6	974.51	1535.89					1861.07	2774.79	1689.84	1537.54	1584.29	1343.6	891.11	1789.1					1691.94	1580.09	936.03	1969.79	1476.52	2499.8	1055.16	880.7					1141.91	2123.87	1000.32	1447.36	1302.38	1471.12	910.47	1528.17
	2253.36	2430.27	443.48	1702.74	1514.11	1825.4	873.59	1164.98					1670.97	1991.86	861.77	1749.15	1394.56	1687.33	554.4	1277.39					1931.91	1081.94	1277.53	889.74	1482.65	2239.29	1089.61	831.41					1189.98	3414.65	1169.39	1868.08	1192.45	1703.12	919.45	770.2
	1565.52	2682.49	968.38	2258.99	1770.32	2364.32	940.99	1601.31					2085.46	2273.87	1726.76	1395.73	1802.73	2102.05	767.58	1591.52					2051.37	2477.16	1082.25	1380.41	1983.43	2430.74	788.3	1003.23					1512.67	1941.39	1228.27	1661.75	1296.52	1885.56	1015.38	1019.34
	2425.18	1959.91	1257.74	2374.24	1877.15	2642.44	685.58	1152.86					2204.64	1793.05	1231.68	1300.08	1703.76	1407.28	838.96	1381.77					1273.31	1433.59	1011.13	2017.46	985.85	2158.54	642.46	1103.42					1760.33	3380.05	1234.44	1392.21	900.82	2426.01	784.16	951.41
	1915.92	2065.27	1521.53	1291.22	1558.71	2023.22	1208.06	1034.43					1998.81	2662.77	901.32	1031.03	1531.49	1640.48	746.69	1435.59					1865.98	1758.78	919.86	1087.47	1133.17	2347.07	825.63	651.83					1500.39	3103.12	1221.65	1602.78	1322.85	1792.34	1234.99	895.9
	1955.85	3591.29	1228.18	2119.74	1667.04	1439.37	935.05	859.5					1313.19	2410.97	1582.61	2171.48	1466.58	1486.72	663.13	1718.61					2346.89	1398.91	1419.28	1421.73	1870.37	1782.45	1000.75	973.18					1683.58	1640.89	743.1	1444.41	1264.05	1820.38	924	1319.57
	1671.05	1804.33	1045.57	1460.2	1419.21	2334.64	1091.92	1311.56					1731.09	2494.66	833.59	2090.51	1725.03	2689.47	1088.58	1263.99					2239.38	1749.3	981.24	1562.9	1301.11	1465.33	1169.85	643.71					1831.77	1699.07	894.58	1741.18	1532.85	2204.66	819.6	929.26
	952.84	2281.94	1255.94	1845.24	1798.61	1620.13	733.39	1005.29					2121.12	2565.41	728.82	1966.38	1705.34	2028.01	612.18	1892.07					2337.94	1851.69	953.12	1428.05	935.08	1959.89	1031.75	1123.16					2300.05	2485.06	792.13	1297.61	1456.98	2097.5	1152.35	656.26
	2386.29	2745.35	1107.24	1455.87	1652.48	1661	1067.14	1342.72					2188.72	2480.96	1762.43	1319.95	1725.37	1787.63	594.64	1427.94					1552.44	2240.19	990.37	1511.38	1203.16	1875.53	622.13	954.92					1860.79	3167.07	701.37	1496.4	981.48	1912.05	617.03	799.92
	2220.42	2109.73	1502.28	1806.02	1917.37	2104.97	965.26	1252.02					1577.47	2841.16	1110.76	1855.29	1465.29	1141.69	923.89	1163.37					1884	2448.32	1154.93	1950.81	1817.08	2090.88	800.46	1090.26					2620	2388.61	1035.07	1434.69	1884.15	1851.4	911.16	1367.11
	2438.78	2280.53	1037.35	1517.54	1725.18	1755.99	1126.17	1094.16					2123.85	2445.79	1160.41	1723.63	1609.8	1882.84	539.68	1238.4					2206.04	2463.73	1288.34	1789.94	1369.94	2688.72	667.97	2103.24					2006.65	2212.68	1246.85	1650.62	1846.43	1714.61	910.32	1311.25
	1655.35	2443.39	1358.63	2057.44	1660.7	1903.28	1124.12	1580.79					1567.9	2753.4	1224.87	1716.53	1571.95	2366.75	511.44	1363.41					2495.66	2732.47	794.78	1130.7	1670.61	1895.06	679.41	381.95					1553.15	2086.99	1079.87	1507.36	1395.64	2002.76	739.29	1074.02
	1724.97	3316.62	1039.93	2313.3	1805.21	2600.47	1041.31	1325.65					1496.26	2869.99	1378.31	1634.73	1816.88	2022.34	698.34	1308.75					2089.47	1816.07	1566.59	1378.31	1557.29	2134.63	974.36	1068.03					1889.34	2456.03	1126.4	1217.74	1567.92	2848.53	1084.82	836.22
	2451.87	2730.47	1220.87	1310.83	1738.38	1682.24	880.72	1155.36					2535.95	1885.49	1294.3	1779.42	1617.87	2326.96	711.28	1805.76					1836.08	2419.79	701.6	1842.01	1197.83	1615.74	1080.31	884.55					2207.79	2795.75	1368.07	1444.46	1299.59	1391.14	801.98	818.09
	991.65	2548.74	1123.49	1826.59	1641.28	1862.94	896.27	1308.62					2636.82	2081.68	749.8	1383.14	1677.25	2522.3	721.5	1492.07					1640.4	2342.53	1029.71	1578.56	1280.82	2026	1163.92	1716.99					2531.81	2053.15	1338.34	2038.93	1541.67	1696.16	987.1	1425.13
	2832.22	1936.13	1171.59	1111.29	1164.91	1412.14	952.75	1265.89					2583.9	2904.76	1464.45	1841.22	1735.76	2091.47	456.61	909.67					2370.28	2686.46	959.65	1113.66	1333.23	1929.06	689.16	1088.92					2054.98	1607.83	1130.67	1601.33	1179.72	1835.26	1066.25	928.9
	2319.39	1874.03	1157.52	1685.18	1598.24	1814.98	598.65	771.41					1662.65	2837.93	1334.25	2133.53	1687.27	2689.66	820.72	1202.41					1519.04	2440.26	985.32	1281.88	1663.07	970.14	899.46	622.58					1761.47	2504.07	1309.33	1168.84	1642.12	1562.73	1158.81	1466.05
	2106.51	2778.92	1246.1	1823.93	1780.28	2112.43	754.97	908.19					1361.81	2339.08	1366.47	1479.21	2252.67	1505.3	1024.71	1461.79					1835.9	2432.84	658.12	1449.63	1096.77	1504.58	1200.06	859.27					1528	1468.95	1442.72	1703.35	1012.74	1802.43	956.08	1310.6
	1990.12	2012.11	947.15	1706.25	1459.19	2479.14	800.69	1277.72					1906.38	2358.27	1324.4	1485.03	1840.48	2456.79	866.1	839.64					2032.94	2818.71	871.55	1791.42	1508.13	2069.68	1136.92	1140.8					2987.39	2877.43	1346.42	1104.23	1246.61	1897.48	957.33	1332.34
	2111.36	2508.62	1594.61	1797.01	1159.99	1826.8	399.63	1310.26					2145.11	2326.13	1340.75	1204.15	1431.63	1806.24	1030.24	1645.34					1870.3	2352.52	1077.51	2067.36	1015.51	1718.27	829.14	1108.88					2504.19	2638.67	1220.74	962.47	1408.84	2338.63	838.99	934.98
	2130.71	2363.16	1106.08	1307.73	1823.52	2119.93	596.6	1998.4					1729.11	2329.97	615.58	1468.62	1682.43	2392.67	1007.01	1899.63					1741.34	2478.91	991.44	1222.19	1728.67	1193.77	592.34	1184.78					1330.53	2275.89	1381.65	1242.41	1692.91	1849.72	844.84	1056.83
	3002.85	1513.56	959.02	1794.88	2005.74	2448.86	599.09	1467.93					2028.83	2792.17	1161.92	1865.59	1613.63	1685.66	837.4	1388.67					1355.91	2095.77	1579.35	926.36	1025.41	1657.29	716.93	1081.69					2874.16	2784.79	838.28	1610.28	1753.88	2023.5	978.31	1022.55
	2400.65	2427.16	1146.09	2117.37	1458.21	2065.77	778.7	934.42					1802.76	2089.2	1470.65	1479.87	1305.39	1833.29	815.22	1145.15					1568	2686.62	1476.79	1021.69	1383.6	2063.66	1148.12	979.7					2001.12	2251.71	838.3	1749.83	1849.03	2135.77	892.65	1136.18
	1248.51	2604.93	1285.08	1524.28	1607.96	1265.13	722.15	2010.43					1547.27	2667.61	1010.68	1583.2	1329.09	2101.62	775.56	1196.69					2130.33	1080.12	1259.76	1717.56	1603.37	1657.93	648.05	825.56					1538.1	2110.39	1202.83	1342.03	1480.63	1184.82	925.86	1276.38
	2609.71	2082.78	1104.18	1691.62	1617.84	1548.12	839.71	1484.94					1975.53	2473.32	1166.59	1631.7	1939.1	2259.03	645.94	1692.18					1088.98	2660.6	1005.33	1042.44	1316.49	1975.81	976.21	922.66					1760.58	2448.59	1103.59	1779.39	1643.42	1872.56	1153.27	861.48
	917.52	3679.58	1308.41	1595.34	1928.33	1253.22	737.24	1790.92					1384.58	2475.21	1050.45	1600.64	1611.28	1398.39	665.08	982.95					2293.82	3682.89	1246.01	1348.47	1452.91	1849.68	1110.07	858.62					1364.13	2788.15	1302.69	1739.04	908.23	1706.58	1015.98	1229.38
	2002.51	2155.81	1021.03	1343.57	1479.05	1753.78	994.9	1423.31					2083.37	2737.08	751.79	2010.19	2152.6	2896.21	718.38	1575.38					2078.01	2180.46	1011.96	1856.48	1668.84	2342.71	689.06	681.96					1652.96	2170.35	949.8	760.63	1235.36	1808.79	603.52	929.43
	1794.39	2959.19	1169.83	741.77	1551.44	2005.44	992.1	1381.31					2383.81	1427.42	1139.23	2016.78	1855.08	2104.66	822.47	1502.84					1706.7	2267.5	973.06	1565.6	1544.52	1560.25	722.36	1121.1					2326.08	2185.4	1058.4	1625.02	1429.43	1882.14	1180.24	990.38
	1518.36	1704.57	928.94	1682.25	1416.23	2716.2	890.14	1072.97					1965.01	2784.54	1192.89	1295.64	1257.94	1612.49	964.06	1028.53					1292.61	3109.46	1469.14	1755.67	926.54	1760.73	1027.56	1215.62					2414.71	2195.69	1401.39	1622.51	1501.12	1910.88	569.91	828.03
	2353.13	2196.53	1666.97	774.93	1944.84	2562.52	809.8	1102.98					1350.3	2414.28	1240.82	1666.76	1695.77	2178.42	1014.68	1266.55					2026.91	2058.32	1113.08	1589.05	1392.54	2084.42	837.64	947.95					1493.83	2468.15	1034.34	1528.38	1642.98	1867.64	557.45	918.49
	2138.9	2650.09	856.62	1906.22	1569.01	2345.17	784.55	934.1					1563.53	2113.49	990.41	1530.79	1588.14	2613.73	688.32	1465.29					2399.78	2517.35	1298.89	1536.44	1793.87	1405.34	668.36	1181.43					1897.5	2424.28	633.43	1017.48	1642.85	2081.45	755.58	1080.12
	2346.71	3095.08	1501.81	1359.74	1368.44	1910.69	1150.52	1665.61					1763.81	2478.62	1758.29	1182.9	1294.54	1360.12	899.39	1047.09					1873.56	2666.92	1168.39	967.91	1279.13	2640.29	1317.36	1572.86					2459.4	2099.52	1275.28	1769.84	1267.42	2194.9	977.06	593.36
	1771.44	2443.01	1165.91	2060.72	1771.54	2136.26	1021.17	766.57					1876.55	2788.83	1105.64	2814.66	1817.46	1884.04	1150.81	1234.08					1947.72	2551.95	925.81	1098.52	999.31	1686.47	1078.99	1310.3					2129.18	2170.8	889.55	1552.14	1328.82	1770.13	803.27	953.24
	1884.93	3700.31	1499.09	1203.97	1889.21	1407.31	1121.69	952.05					1461.24	2484.46	1407.97	1256.59	1748.81	2210.39	1049.04	1087.09					2163.89	2204.07	1105.71	1855.2	1316.57	1343.5	794.44	1406.36					1562.2	2455.78	974.77	1937.06	1596.38	1236.14	959.48	1267.89
	2154.73	1716.76	1316.82	1744.07	1241.54	2370.17	859.33	1170.02					2132.66	2320.74	1252.08	1835.53	1273.94	1737.52	977.33	1237.14					2240.56	1720.4	1163.59	1553.59	1222.32	1788.72	592.16	1058.85					1424.86	2710.1	1004.56	1983.07	989.74	1327.96	924.01	1309.3
	2065.07	1903.12	942.6	1227.57	1614.59	2037.56	1111.81	1106.96					2811.26	2736.47	1302.08	1380.25	2050.84	1827.56	721.48	1186.61					1653.66	2457.32	1042.06	1469.72	1750.02	2309.11	897.59	1391.72					1933.64	1797.06	1369.16	1982.16	1277.61	1624.73	944.47	727.91
	2159.17	2184.72	1520.63	1886.13	1731.26	2086.17	656.82	1205.15					1763.87	2202.51	565.53	1619.42	1542.22	2645.56	865.63	1347.12					1499.19	3072.98	921.07	1760.26	1721.1	1923.55	1081.56	1236.73					1591.73	2220.19	1448.49	1567	1628.49	1605.03	869.74	1261.95
	2275.4	1481.15	935.97	2458.28	2215.09	2420.24	601.46	1498.55					2001.87	2269.4	1345.18	965.44	1786.15	1645.8	747.95	1221.97					1867.92	1748.79	884.37	751.41	848.76	1841.37	520.62	846.85					2575.53	1784.54	869.86	1203.66	1627.45	1776.18	1080.16	912.53
	1995.08	1808.04	1373.84	1401.46	1174.31	2223.93	755.23	1139.2					1695.59	2636.3	1214.85	1752.74	1150.01	1345.52	713.67	1674.55					2123.89	1719.38	1223.23	1849.06	1284.21	1903.76	1236.08	1247.38					1883.93	1108.43	1396.96	1340.32	2076.68	1335.48	709.74	545
	2378.45	2600.39	1034.85	1015.62	1595.98	1888.48	560.02	679.37					2253.07	1519.92	1309.91	1780.04	1320.37	2284.73	764.85	1747.57					2004.75	2235.11	1108.97	1393.82	1067.71	2117.2	853.17	1193.79					2049.44	2403.53	1179.89	1240.05	1176.13	1176.57	859.98	938.25
	2522.21	3019.9	1270.82	1559.16	2171.04	2217.05	474.28	910.16					1528.69	2599.61	1658.4	1232.4	1476.68	1396.15	612.28	647.18					2290.66	2171.24	889.11	1860.79	1554.37	2090.58	778.53	971.52					2287.22	3401.82	760.38	1426.75	944.45	2241.88	790.34	1001.37
	1788.95	3136.05	1414.82	2081.61	1401.28	1743.87	800.91	1509.62					2095.09	3104.7	1422.43	1834.36	1687.69	2073.56	798.08	1029.07					1981.87	2589.3	1002	1298.86	1438.08	1869.31	1091.97	1284.18					2046.3	2243.3	816.87	1761.07	1504.62	2056.95	701.21	1483.63
	1967.08	1776.34	889.84	1623.55	1399.01	2398.76	576.27	923.82					1215.41	2186.1	1655.56	1462.72	1400.05	1983.24	593.1	1871.66					1771.12	2190.5	1241.52	1696.63	1264.57	1891.36	1138.74	1362.76					1807.84	2376.6	1159.29	1401.52	1758.1	1836.42	733.07	1135.5
	2405.41	2208.89	963.01	1638.61	1200.9	1872.42	737.43	1206.44					1940.36	2744.5	1202.55	1732.5	1769.99	2316.6	812.49	1868.18					1583.01	2892.57	1176.91	1579.39	1581.02	1715.2	973.82	1351.64					2413.16	1938.48	1031.14	837.32	1419.64	2037.55	776.97	612.31
	1888.2	2745.01	1098.58	2485.29	1336.71	1809.04	854.79	1831.52					2019.01	2299.67	1146.93	1815.51	1667.8	1572.52	1021.57	1480.94					2045.86	2504.4	1322.13	1356.97	1230.84	2078.65	678.77	710.82					1625.22	2482.98	1135.86	1404.24	1484.17	1408.56	1028.98	1171.34
	1386.02	1805.42	985.34	1000.46	1506.93	2182.2	826.84	1857.09					2677.51	1540	1230.5	1568.75	1447.43	1801.27	1225.17	1479.34					1875.5	2780.1	949.06	1886.24	1410.94	3184.81	1026.98	1044.76					2203.79	2838.34	1274.7	1249.95	1390.67	2425.19	847.91	1358.62
	2171.32	2181.6	1055.64	1964.48	1996.55	1910.91	1004.25	1581.66					2375.61	2341.39	1686.54	1206.15	1589.93	2514.43	935.6	758.38					1389.31	2364.82	766.02	967.07	1498.69	2637.54	617.12	1015.25					2426.63	1803.75	1197.76	1332.08	732.17	1615.94	788.39	1024.75
	1979.08	1450.7	1053.75	1622.47	2014.32	1526.75	871.98	1355.52					2314.58	2069.54	1619.61	1728.5	1481.61	2409.44	807.06	1346.52					2168.55	2848.58	1089.16	1249.06	1244.73	1989.59	635.44	1484.37					1175.16	2111.54	1389.45	1780.16	1377.41	2130.09	931.06	640.82
	1798.52	1936.3	1154.35	1925.85	1698.96	1851.75	889.44	644.1					2529.17	2337.28	606.77	1418.93	1717.17	2802.46	698.87	1128.3					1582.47	2521.56	1046.64	1633.76	1356.05	1613.33	878.04	1154.28					1895	2332.49	1358.38	1705.27	1425.32	1477.06	964.61	914.56
	1855.42	3015.37	1266.93	1510.06	1439.99	2506.75	588.74	897.95					1686.97	2178.6	1097.08	1906.53	1922.96	1530.92	1021.69	720.35					2007.56	1398.31	1139.2	1961.02	1413.99	2200.62	992.62	1341.42					2419.18	2454.31	844.31	1321.08	1404.32	1977.65	804.21	755.19
	1383.39	2799.75	1372.14	1817.61	1694.17	1720.18	766.93	1226					1979.19	2578.32	1333.04	1944.48	1214.7	1291.61	648.06	1279.58					2278.1	2127.01	1122.58	1375.26	1342.26	2007.98	328.84	1121.67					1375.56	2883.98	1176.37	1292.73	1524.54	1987.59	1335.89	1118.29
	2402.54	2585.14	1107.71	1605.83	1492.2	886.85	757.91	1124.35					2315.86	2797.1	1650.97	1801.92	1402.47	1417.31	731.8	1159.79					2133.49	2187.66	1192.94	1745.85	1484.08	1683.78	1053	1519.04					1696.24	2512.25	1036.23	1585.09	1294.07	2611.07	1005.39	1410.45
	2420.9	1546.59	1566.23	2017.43	2037.09	2146.66	827.31	1223.4					1943.06	3155.16	1086.53	2278.55	1840.9	2380.26	680.91	1534.16					2586.65	2281.12	1267.76	1515.67	1288.71	1458.63	896.73	1290.4					1419.7	1725.38	1419.84	1069.33	1659.8	1366.36	1045.4	1321.21
	2239.55	3111.56	662.51	2235.26	1658.69	1643.56	967.92	1133.31					1814.55	2060.33	1137.5	1726.84	1570.17	1436.13	921.72	1646.59					2188.14	2021.74	1452.84	1408.8	1332.73	2204.02	680.47	937.83					1977.73	2312	1325.14	1482.8	1456.71	1431.53	952.36	1525.4
	1902.01	2842.02	1146.53	1294.84	1673.18	2215.97	377.24	975.23					2146.6	2249.4	1219.86	1578.89	1891.54	1160.54	590.19	1191.98					1817.28	2367.77	1270.36	1682.03	1403.62	2443.23	1244.85	1467.88					2299.88	1619.46	1144.48	1485.35	1093.37	1440.01	661.78	1624.58
	2577.69	2330.75	518.04	1948.18	1495.9	2144.07	589.13	1075.14					2257.89	3054.64	1407.02	1248.03	1438.97	2369.1	932.47	1543.25					1641.72	1884.64	773.87	2130.7	2111.88	1543.83	935.25	1359.55					2022.7	2901.64	1222.4	1337.58	1459.31	2672.73	857.58	1408.89
	1492.73	2992.53	1375.67	2037.91	1271.78	1651.4	1126.07	1600.14					2031.6	1643.59	1074.26	2174.39	1508.03	2203.98	681.89	1349.42					1423.72	2646.9	1103.8	1121.54	1596.42	1981.18	769.28	1192.35					2281.55	3063.08	933.7	1312.84	2024.28	2236.22	798.6	1493.89
	2198.91	2563.05	684.48	1804.51	1646.03	1652.07	857.15	1484.32					1782.51	1959.44	1071.55	1861.52	1566.9	2101.19	907.02	1911.44					2135.64	2033.46	749.94	1631.18	1366.01	1511.43	734.43	1684.83					2160.78	2409.1	1197.07	1355.42	1768.24	2535.31	773.51	1333.88
	1465.24	3094.87	790.23	1563.59	1604.48	1853.02	843.63	1177.79					2496.85	1341.14	1489.41	1872.48	1285.11	2490.65	810.03	1645.77					1814.82	1856.93	1160.61	846.54	1451.55	1876.55	1210.69	726.52					1629.2	3240.66	911.68	1096.67	1835.8	1861.44	787.32	1048.33
	1671.57	1351.69	787.26	1858.03	1719.48	3013.52	840.55	1197.34					2380.55	1796.97	1232.58	1932.74	1612.82	2555.1	578.2	889.05					1504.9	1499.04	1045.11	1653.06	1072.66	2175.09	587.12	1019.99					1984.21	2348.71	795.52	1499.46	1491.07	2506.92	973.98	1014.46
	1779.83	2425.85	906.58	2134.53	1531.17	2046.36	760.05	928.12					1367.88	2372.15	1490.74	2283.64	1788.44	1838.92	785.31	1306.95					1933.01	1664.74	972.58	1340.85	1846.87	1832.92	809.74	1483.13					1878.89	2194.23	1174.43	1250.42	1480.26	1465.42	868.49	1017.89
	2423.35	1924.25	1009.3	1271.02	1763.14	1855.58	1224.92	918.8					2197.94	1853.09	1542.28	1929.3	1754.59	2086.61	733.75	1477.76					1761.73	1409.69	1352.89	925.39	826.55	1798.63	780.9	1479.06					1666.73	1596.56	1142.17	1603.28	1929.43	1482.12	932.08	1355.05
[truncated: 776 more rows]

## Sheet: SupplFig4
Figure panel
Suppl Fig 4A	heatmap
[truncated: 43 more rows]

## Sheet: SupplFig5
Figure panel
Suppl Fig 5A	Lipin1 TPM
	males				females
[truncated: 18 more rows]

[truncated: 2 more sheets: SupplFig6, SupplFig7]
